# Supplementary material for: 2-[(2-Hy­droxy­naphthalen-1-yl)methyl­idene­amino]-5,6,7,8-tetra­hydro-4H-cyclo­hepta­[b]thio­phene-3-carbonitrile
Source: Acta Crystallogr Sect E Struct Rep Online. 2013 Jan 9;69(Pt 2):o193. doi: 10.1107/S160053681300007X (PMC3569254; doi:10.1107/S160053681300007X)
Supplement: Supplementary file 1 [file e-69-0o193-sup1.cif]

##############################################################################
#                                                                            #
# This CIF contains the data in a paper accepted for publication in          #
# Acta Crystallographica Section E. It conforms to the requirements of       #
# Notes for Authors for Acta Crystallographica Section E, and has been       #
# peer reviewed under the auspices of the IUCr Commission on Journals.       #
#                                                                            #
# Full details of the Crystallographic Information File format               #
# are given in the paper "The Crystallographic Information File (CIF):       #
# a New Standard Archive File for Crystallography" by S. R. Hall, F. H.      #
# Allen and I. D. Brown [Acta Cryst. (1991), A47, 655-685].                  #
#                                                                            #
# The current version of the core CIF dictionary is obtainable from          #
# ftp://ftp.iucr.org/pub/cif_core.dic.                                       #
#                                                                            #
# Software is freely available for graphical display of the structure(s)     #
# in this CIF. For information consult the CIF software page                 #
# http://www.iucr.org/resources/cif/software.                                #
#                                                                            #
# This file may be used for bona fide research purposes within the           #
# scientific community so long as proper attribution is given to the journal # 
# article from which it was obtained.                                        #
#                                                                            #
##############################################################################
data_I
_audit_creation_method     SHELXL-97
_chemical_name_systematic
;
2-[(2-Hydroxynaphthalen-1-yl)methylideneamino]-5,6,7,8-tetrahydro-4<i>H</i>-
cyclohepta[<i>b</i>]thiophene-3-carbonitrile
;
_chemical_name_common
;
;
_chemical_formula_moiety     'C21 H18 N2 O S'
_chemical_formula_sum     'C21 H18 N2 O S'
_chemical_formula_iupac     'C21 H18 N2 O S'
_chemical_formula_weight     346.43
_chemical_melting_point     ?
_symmetry_cell_setting     orthorhombic
_symmetry_space_group_name_H-M     'P b c a'
_symmetry_space_group_name_Hall     '-P 2ac 2ab'
loop_
    _symmetry_equiv_pos_as_xyz
    'x, y, z'
    '-x+1/2, -y, z+1/2'
    'x+1/2, -y+1/2, -z'
    '-x, y+1/2, -z+1/2'
    '-x, -y, -z'
    'x-1/2, y, -z-1/2'
    '-x-1/2, y-1/2, z'
    'x, -y-1/2, z-1/2'
_cell_length_a     13.5472(2)
_cell_length_b     14.4747(4)
_cell_length_c     35.7902(6)
_cell_angle_alpha     90.00
_cell_angle_beta     90.00
_cell_angle_gamma     90.00
_cell_volume     7018.2(2)
_cell_formula_units_Z     16
_cell_measurement_reflns_used     7977
_cell_measurement_theta_min     3.2596
_cell_measurement_theta_max     74.7407
_cell_measurement_temperature     296(2)
_exptl_crystal_description     'prismatic'
_exptl_crystal_colour     'dark red'
_exptl_crystal_size_max     0.37
_exptl_crystal_size_mid     0.21
_exptl_crystal_size_min     0.14
_exptl_crystal_density_diffrn     1.311
_exptl_crystal_density_meas     ?
_exptl_crystal_density_method     'not measured'
_exptl_crystal_F_000     2912
_exptl_absorpt_coefficient_mu     1.714
_exptl_absorpt_correction_type     multi-scan
_exptl_absorpt_process_details     '(CrysAlis PRO; Agilent, 2012)'
_exptl_absorpt_correction_T_min     0.85772
_exptl_absorpt_correction_T_max     1.00000
_exptl_special_details     ?
_diffrn_ambient_temperature     296(2)
_diffrn_radiation_type     CuK\a
_diffrn_radiation_wavelength     1.54184
_diffrn_radiation_source     'SuperNova (Cu) X-ray Source'
_diffrn_radiation_monochromator     mirror
_diffrn_measurement_device_type
                              'Agilent SuperNova (Dual, Cu at zero, Atlas, CCD)'
_diffrn_measurement_method     '\w scans'
_diffrn_detector_area_resol_mean     ?
_diffrn_reflns_number     28490
_diffrn_reflns_av_R_equivalents     0.0349
_diffrn_reflns_av_sigmaI/netI     0.0267
_diffrn_reflns_theta_min     4.09
_diffrn_reflns_theta_max     74.92
_diffrn_reflns_theta_full     74.92
_diffrn_measured_fraction_theta_max     0.980
_diffrn_measured_fraction_theta_full     0.980
_diffrn_reflns_limit_h_min     -16
_diffrn_reflns_limit_h_max     14
_diffrn_reflns_limit_k_min     -17
_diffrn_reflns_limit_k_max     13
_diffrn_reflns_limit_l_min     -44
_diffrn_reflns_limit_l_max     44
_diffrn_standards_number     0
_diffrn_standards_interval_count     .
_diffrn_standards_interval_time     .
_diffrn_standards_decay_%     ?
_refine_special_details
;
 Refinement of F^2^ against ALL reflections.  The weighted R-factor wR and
 goodness of fit S are based on F^2^, conventional R-factors R are based
 on F, with F set to zero for negative F^2^. The threshold expression of
 F^2^ > 2sigma(F^2^) is used only for calculating R-factors(gt) etc. and is
 not relevant to the choice of reflections for refinement.  R-factors based
 on F^2^ are statistically about twice as large as those based on F, and R-
 factors based on ALL data will be even larger.
;
_reflns_number_total     7066
_reflns_number_gt     5288
_reflns_threshold_expression     I>2\s(I)
_refine_ls_structure_factor_coef     Fsqd
_refine_ls_matrix_type     full
_refine_ls_R_factor_all     0.0723
_refine_ls_R_factor_gt     0.0540
_refine_ls_wR_factor_gt     0.1441
_refine_ls_wR_factor_ref     0.1614
_refine_ls_goodness_of_fit_ref     1.020
_refine_ls_restrained_S_all     1.020
_refine_ls_number_reflns     7066
_refine_ls_number_parameters     457
_refine_ls_number_restraints     0
_refine_ls_hydrogen_treatment     mixed
_refine_ls_weighting_scheme     calc
_refine_ls_weighting_details
         'calc w=1/[\s^2^(Fo^2^)+(0.0753P)^2^+3.2292P] where P=(Fo^2^+2Fc^2^)/3'
_atom_sites_solution_hydrogens     geom
_atom_sites_solution_primary     direct
_atom_sites_solution_secondary     difmap
_refine_ls_shift/su_max     0.001
_refine_ls_shift/su_mean     0.000
_refine_diff_density_max     0.515
_refine_diff_density_min     -0.253
_refine_ls_extinction_method     none
_refine_ls_extinction_coef     ?
loop_
    _atom_type_symbol
    _atom_type_description
    _atom_type_scat_dispersion_real
    _atom_type_scat_dispersion_imag
    _atom_type_scat_source
    'C' 'C' 0.0033 0.0016
                         'International Tables Vol C Tables 4.2.6.8 and 6.1.1.4'
    'H' 'H' 0.0000 0.0000
                         'International Tables Vol C Tables 4.2.6.8 and 6.1.1.4'
    'N' 'N' 0.0061 0.0033
                         'International Tables Vol C Tables 4.2.6.8 and 6.1.1.4'
    'O' 'O' 0.0492 0.0322
                         'International Tables Vol C Tables 4.2.6.8 and 6.1.1.4'
    'S' 'S' 0.3331 0.5567
                         'International Tables Vol C Tables 4.2.6.8 and 6.1.1.4'
_computing_data_collection     'CrysAlis PRO (Agilent, 2012)'
_computing_cell_refinement     'CrysAlis PRO (Agilent, 2012)'
_computing_data_reduction     'CrysAlis PRO (Agilent, 2012)'
_computing_structure_solution     'SHELXS97 (Sheldrick, 2008)'
_computing_structure_refinement     'SHELXL97 (Sheldrick, 2008)'
_computing_molecular_graphics     'PLATON (Spek, 2009)'
_computing_publication_material
;
WinGX (Farrugia, 2012) and X-SEED (Barbour, 2001)
;
loop_
    _atom_site_type_symbol
    _atom_site_label
    _atom_site_fract_x
    _atom_site_fract_y
    _atom_site_fract_z
    _atom_site_U_iso_or_equiv
    _atom_site_adp_type
    _atom_site_calc_flag
    _atom_site_refinement_flags
    _atom_site_occupancy
    _atom_site_symmetry_multiplicity
    _atom_site_disorder_assembly
    _atom_site_disorder_group
    S S1 0.24913(4) 0.21343(5) 0.314590(15) 0.05676(19) Uani d . 1 1 . .
    S S2 0.45786(4) 0.50708(5) 0.564135(16) 0.05789(19) Uani d . 1 1 . .
    O O1 0.30203(12) 0.26884(15) 0.46051(5) 0.0657(5) Uani d . 1 1 . .
    O O2 0.51390(13) 0.57956(16) 0.70915(5) 0.0684(5) Uani d . 1 1 . .
    N N1 0.27388(13) 0.23563(13) 0.39056(5) 0.0472(4) Uani d . 1 1 . .
    N N2 0.0201(2) 0.2458(3) 0.42460(7) 0.0989(10) Uani d . 1 1 . .
    N N3 0.48552(13) 0.54653(14) 0.63907(5) 0.0510(5) Uani d . 1 1 . .
    N N4 0.2337(2) 0.5752(3) 0.67298(7) 0.0986(10) Uani d . 1 1 . .
    C C1 0.43541(16) 0.24092(16) 0.41754(6) 0.0459(5) Uani d . 1 1 . .
    C C2 0.54027(16) 0.23125(16) 0.41241(6) 0.0499(5) Uani d . 1 1 . .
    C C3 0.58494(18) 0.2128(2) 0.37759(8) 0.0645(7) Uani d . 1 1 . .
    H H3 0.5456 0.2070 0.3564 0.077 Uiso calc R 1 1 . .
    C C4 0.6851(2) 0.2034(2) 0.37445(10) 0.0812(9) Uani d . 1 1 . .
    H H4 0.7130 0.1908 0.3513 0.097 Uiso calc R 1 1 . .
    C C5 0.7461(2) 0.2124(2) 0.40592(11) 0.0816(9) Uani d . 1 1 . .
    H H5 0.8141 0.2064 0.4035 0.098 Uiso calc R 1 1 . .
    C C6 0.7060(2) 0.2298(2) 0.43951(9) 0.0713(8) Uani d . 1 1 . .
    H H6 0.7470 0.2356 0.4602 0.086 Uiso calc R 1 1 . .
    C C7 0.60312(17) 0.23961(17) 0.44399(7) 0.0557(6) Uani d . 1 1 . .
    C C8 0.56125(19) 0.25724(19) 0.47943(7) 0.0625(7) Uani d . 1 1 . .
    H H8 0.6025 0.2626 0.5001 0.075 Uiso calc R 1 1 . .
    C C9 0.46320(19) 0.2665(2) 0.48411(7) 0.0611(6) Uani d . 1 1 . .
    H H9 0.4377 0.2780 0.5078 0.073 Uiso calc R 1 1 . .
    C C10 0.39935(17) 0.25896(17) 0.45341(6) 0.0511(5) Uani d . 1 1 . .
    C C11 0.36858(16) 0.23066(16) 0.38672(6) 0.0475(5) Uani d . 1 1 . .
    H H11 0.3944 0.2200 0.3630 0.057 Uiso calc R 1 1 . .
    C C12 0.21176(16) 0.22661(16) 0.36021(6) 0.0465(5) Uani d . 1 1 . .
    C C13 0.11097(16) 0.22964(19) 0.36215(6) 0.0531(6) Uani d . 1 1 . .
    C C14 0.06278(18) 0.2232(2) 0.32699(7) 0.0670(7) Uani d . 1 1 . .
    C C15 0.12889(19) 0.2154(2) 0.29865(7) 0.0673(7) Uani d . 1 1 . .
    C C16 0.1107(3) 0.2146(3) 0.25696(8) 0.0941(11) Uani d . 1 1 . .
    H H16A 0.0941 0.2768 0.2492 0.113 Uiso calc R 1 1 . .
    H H16B 0.1718 0.1978 0.2446 0.113 Uiso calc R 1 1 . .
    C C17 0.0333(3) 0.1525(3) 0.24402(9) 0.1011(12) Uani d . 1 1 . .
    H H17A 0.0490 0.0907 0.2527 0.121 Uiso calc R 1 1 . .
    H H17B 0.0352 0.1512 0.2169 0.121 Uiso calc R 1 1 . .
    C C18 -0.0719(3) 0.1746(3) 0.25595(9) 0.0967(11) Uani d . 1 1 . .
    H H18A -0.0866 0.2377 0.2487 0.116 Uiso calc R 1 1 . .
    H H18B -0.1165 0.1346 0.2422 0.116 Uiso calc R 1 1 . .
    C C19 -0.0935(2) 0.1643(3) 0.29717(11) 0.1069(13) Uani d . 1 1 . .
    H H19A -0.1644 0.1677 0.3006 0.128 Uiso calc R 1 1 . .
    H H19B -0.0728 0.1030 0.3048 0.128 Uiso calc R 1 1 . .
    C C20 -0.0477(2) 0.2311(3) 0.32213(10) 0.1028(13) Uani d . 1 1 . .
    H H20A -0.0783 0.2254 0.3465 0.123 Uiso calc R 1 1 . .
    H H20B -0.0624 0.2926 0.3129 0.123 Uiso calc R 1 1 . .
    C C21 0.06072(18) 0.2395(2) 0.39699(7) 0.0646(7) Uani d . 1 1 . .
    C C22 0.64645(16) 0.54730(16) 0.66648(6) 0.0489(5) Uani d . 1 1 . .
    C C23 0.75161(17) 0.53553(17) 0.66162(6) 0.0508(5) Uani d . 1 1 . .
    C C24 0.79674(19) 0.5194(2) 0.62665(7) 0.0635(7) Uani d . 1 1 . .
    H H24 0.7578 0.5162 0.6053 0.076 Uiso calc R 1 1 . .
    C C25 0.8967(2) 0.5085(2) 0.62369(9) 0.0763(8) Uani d . 1 1 . .
    H H25 0.9245 0.4973 0.6004 0.092 Uiso calc R 1 1 . .
    C C26 0.9576(2) 0.5139(2) 0.65491(10) 0.0767(8) Uani d . 1 1 . .
    H H26 1.0255 0.5066 0.6525 0.092 Uiso calc R 1 1 . .
    C C27 0.9170(2) 0.5298(2) 0.68894(9) 0.0699(8) Uani d . 1 1 . .
    H H27 0.9577 0.5332 0.7098 0.084 Uiso calc R 1 1 . .
    C C28 0.81442(18) 0.54127(18) 0.69330(7) 0.0557(6) Uani d . 1 1 . .
    C C29 0.77185(19) 0.55757(19) 0.72897(7) 0.0621(7) Uani d . 1 1 . .
    H H29 0.8127 0.5596 0.7498 0.075 Uiso calc R 1 1 . .
    C C30 0.6739(2) 0.57016(19) 0.73347(7) 0.0622(6) Uani d . 1 1 . .
    H H30 0.6483 0.5815 0.7571 0.075 Uiso calc R 1 1 . .
    C C31 0.61033(18) 0.56608(18) 0.70233(6) 0.0535(6) Uani d . 1 1 . .
    C C32 0.57975(16) 0.53732(17) 0.63555(6) 0.0508(5) Uani d . 1 1 . .
    H H32 0.6055 0.5237 0.6121 0.061 Uiso calc R 1 1 . .
    C C33 0.42264(16) 0.53346(17) 0.60903(6) 0.0489(5) Uani d . 1 1 . .
    C C34 0.32167(16) 0.54044(17) 0.61095(6) 0.0500(5) Uani d . 1 1 . .
    C C35 0.27183(17) 0.52450(18) 0.57632(6) 0.0526(6) Uani d . 1 1 . .
    C C36 0.33707(18) 0.50529(19) 0.54855(7) 0.0563(6) Uani d . 1 1 . .
    C C37 0.3190(2) 0.4775(3) 0.50862(7) 0.0785(9) Uani d . 1 1 . .
    H H37A 0.3811 0.4810 0.4952 0.094 Uiso calc R 1 1 . .
    H H37B 0.2980 0.4134 0.5083 0.094 Uiso calc R 1 1 . .
    C C38 0.2441(3) 0.5336(3) 0.48794(8) 0.0933(11) Uani d . 1 1 . .
    H H38A 0.2462 0.5159 0.4618 0.112 Uiso calc R 1 1 . .
    H H38B 0.2633 0.5981 0.4894 0.112 Uiso calc R 1 1 . .
    C C39 0.1380(2) 0.5250(3) 0.50151(9) 0.0816(9) Uani d . 1 1 . .
    H H39A 0.0947 0.5523 0.4830 0.098 Uiso calc R 1 1 . .
    H H39B 0.1215 0.4600 0.5034 0.098 Uiso calc R 1 1 . .
    C C40 0.1183(2) 0.5701(2) 0.53854(8) 0.0778(8) Uani d . 1 1 . .
    H H40A 0.1429 0.6329 0.5373 0.093 Uiso calc R 1 1 . .
    H H40B 0.0473 0.5737 0.5418 0.093 Uiso calc R 1 1 . .
    C C41 0.16098(18) 0.5257(2) 0.57281(8) 0.0686(7) Uani d . 1 1 . .
    H H41A 0.1378 0.4623 0.5738 0.082 Uiso calc R 1 1 . .
    H H41B 0.1344 0.5572 0.5945 0.082 Uiso calc R 1 1 . .
    C C42 0.27270(18) 0.5608(2) 0.64544(7) 0.0624(7) Uani d . 1 1 . .
    H H1O 0.272(3) 0.261(2) 0.4409(9) 0.094 Uiso d . 1 1 . .
    H H2O 0.486(3) 0.577(3) 0.6889(9) 0.094 Uiso d . 1 1 . .
loop_
    _atom_site_aniso_label
    _atom_site_aniso_U_11
    _atom_site_aniso_U_22
    _atom_site_aniso_U_33
    _atom_site_aniso_U_12
    _atom_site_aniso_U_13
    _atom_site_aniso_U_23
    S1 0.0477(3) 0.0840(5) 0.0386(3) 0.0013(3) 0.0038(2) -0.0040(3)
    S2 0.0453(3) 0.0822(5) 0.0461(3) 0.0019(3) 0.0062(2) -0.0034(3)
    O1 0.0496(10) 0.1030(15) 0.0445(9) -0.0027(9) 0.0032(7) -0.0078(9)
    O2 0.0559(10) 0.1014(15) 0.0480(9) 0.0012(10) 0.0052(8) -0.0017(10)
    N1 0.0428(9) 0.0580(11) 0.0408(9) 0.0009(8) -0.0020(7) -0.0018(8)
    N2 0.0766(17) 0.156(3) 0.0644(15) 0.0023(18) 0.0201(14) -0.0130(17)
    N3 0.0453(10) 0.0644(13) 0.0432(9) 0.0002(9) -0.0012(8) 0.0046(9)
    N4 0.0770(17) 0.167(3) 0.0524(13) 0.0185(18) 0.0161(12) -0.0012(17)
    C1 0.0453(11) 0.0495(13) 0.0430(11) -0.0007(9) -0.0035(9) 0.0009(9)
    C2 0.0451(11) 0.0516(13) 0.0528(12) -0.0020(10) -0.0029(10) 0.0047(11)
    C3 0.0458(13) 0.0838(19) 0.0640(15) -0.0004(12) 0.0018(11) -0.0035(14)
    C4 0.0553(15) 0.101(2) 0.087(2) 0.0032(15) 0.0154(15) -0.0028(18)
    C5 0.0381(13) 0.091(2) 0.116(3) 0.0000(13) -0.0038(15) 0.005(2)
    C6 0.0500(14) 0.0738(19) 0.090(2) -0.0047(13) -0.0174(14) 0.0081(16)
    C7 0.0485(12) 0.0513(14) 0.0673(15) -0.0053(10) -0.0132(11) 0.0071(12)
    C8 0.0644(16) 0.0688(17) 0.0543(13) -0.0093(13) -0.0190(12) 0.0073(12)
    C9 0.0662(15) 0.0746(18) 0.0424(11) -0.0086(13) -0.0081(11) 0.0022(12)
    C10 0.0504(12) 0.0585(14) 0.0444(11) -0.0042(10) -0.0018(9) 0.0021(10)
    C11 0.0442(11) 0.0569(14) 0.0413(10) 0.0013(9) 0.0005(9) -0.0016(10)
    C12 0.0447(11) 0.0569(14) 0.0378(10) 0.0019(9) -0.0003(8) -0.0013(10)
    C13 0.0435(11) 0.0726(16) 0.0432(11) 0.0011(10) 0.0010(9) -0.0052(11)
    C14 0.0486(13) 0.102(2) 0.0505(13) 0.0009(13) -0.0074(11) -0.0089(14)
    C15 0.0577(14) 0.101(2) 0.0428(12) -0.0007(14) -0.0074(11) -0.0055(13)
    C16 0.091(2) 0.147(3) 0.0446(14) -0.017(2) -0.0099(14) -0.0047(18)
    C17 0.109(3) 0.137(3) 0.0577(17) -0.005(2) -0.0232(17) -0.011(2)
    C18 0.086(2) 0.121(3) 0.084(2) 0.008(2) -0.0430(18) -0.014(2)
    C19 0.0621(19) 0.157(4) 0.102(3) 0.001(2) -0.0229(18) -0.015(3)
    C20 0.0498(16) 0.177(4) 0.082(2) 0.008(2) -0.0145(15) -0.027(2)
    C21 0.0475(13) 0.097(2) 0.0490(13) 0.0010(13) 0.0024(11) -0.0069(13)
    C22 0.0480(12) 0.0530(13) 0.0457(11) -0.0017(10) -0.0027(9) 0.0044(10)
    C23 0.0476(12) 0.0535(13) 0.0511(12) -0.0008(10) -0.0028(10) 0.0020(11)
    C24 0.0524(14) 0.0793(18) 0.0587(14) 0.0019(12) -0.0005(11) -0.0054(13)
    C25 0.0558(15) 0.091(2) 0.0816(19) 0.0042(14) 0.0106(14) -0.0116(17)
    C26 0.0463(14) 0.083(2) 0.101(2) 0.0052(13) -0.0027(15) -0.0004(18)
    C27 0.0543(15) 0.0727(18) 0.0826(19) -0.0016(13) -0.0186(14) 0.0064(15)
    C28 0.0542(13) 0.0544(14) 0.0584(13) -0.0011(11) -0.0112(11) 0.0046(11)
    C29 0.0654(16) 0.0699(17) 0.0512(13) -0.0060(13) -0.0144(11) 0.0074(12)
    C30 0.0710(16) 0.0732(17) 0.0424(11) -0.0082(13) -0.0028(11) 0.0042(12)
    C31 0.0523(13) 0.0619(15) 0.0463(12) -0.0036(11) 0.0012(10) 0.0037(11)
    C32 0.0486(12) 0.0598(14) 0.0441(11) -0.0012(10) 0.0005(9) 0.0043(10)
    C33 0.0463(12) 0.0581(14) 0.0422(11) 0.0008(10) 0.0015(9) 0.0038(10)
    C34 0.0461(11) 0.0604(14) 0.0434(11) -0.0004(10) 0.0031(9) 0.0021(10)
    C35 0.0450(12) 0.0667(15) 0.0460(11) -0.0010(10) -0.0003(9) 0.0011(11)
    C36 0.0508(13) 0.0720(16) 0.0462(12) -0.0018(11) 0.0014(10) -0.0043(11)
    C37 0.0730(18) 0.113(3) 0.0492(14) -0.0037(17) 0.0027(13) -0.0168(15)
    C38 0.102(2) 0.130(3) 0.0482(15) -0.006(2) -0.0155(16) -0.0017(17)
    C39 0.0742(19) 0.101(2) 0.0699(18) -0.0038(17) -0.0273(15) -0.0072(17)
    C40 0.0606(16) 0.090(2) 0.083(2) 0.0038(15) -0.0208(14) -0.0045(17)
    C41 0.0473(13) 0.095(2) 0.0639(15) 0.0006(13) -0.0045(12) 0.0006(15)
    C42 0.0485(13) 0.093(2) 0.0461(12) 0.0072(13) 0.0028(10) 0.0027(13)
_geom_special_details
;
 All esds (except the esd in the dihedral angle between two l.s. planes)
 are estimated using the full covariance matrix.  The cell esds are taken
 into account individually in the estimation of esds in distances, angles
 and torsion angles; correlations between esds in cell parameters are only
 used when they are defined by crystal symmetry.  An approximate (isotropic)
 treatment of cell esds is used for estimating esds involving l.s. planes.
;
loop_
    _geom_bond_atom_site_label_1
    _geom_bond_atom_site_label_2
    _geom_bond_site_symmetry_2
    _geom_bond_distance
    _geom_bond_publ_flag
    S1 C12 . 1.720(2) ?
    S1 C15 . 1.726(3) ?
    S2 C33 . 1.719(2) ?
    S2 C36 . 1.729(2) ?
    O1 C10 . 1.350(3) ?
    O1 H1O . 0.82(3) ?
    O2 C31 . 1.343(3) ?
    O2 H2O . 0.82(3) ?
    N1 C11 . 1.292(3) ?
    N1 C12 . 1.380(3) ?
    N2 C21 . 1.135(3) ?
    N3 C32 . 1.290(3) ?
    N3 C33 . 1.385(3) ?
    N4 C42 . 1.137(3) ?
    C1 C10 . 1.398(3) ?
    C1 C11 . 1.435(3) ?
    C1 C2 . 1.439(3) ?
    C2 C3 . 1.411(3) ?
    C2 C7 . 1.420(3) ?
    C3 C4 . 1.368(4) ?
    C3 H3 . 0.9300 ?
    C4 C5 . 1.403(4) ?
    C4 H4 . 0.9300 ?
    C5 C6 . 1.343(4) ?
    C5 H5 . 0.9300 ?
    C6 C7 . 1.410(4) ?
    C6 H6 . 0.9300 ?
    C7 C8 . 1.413(4) ?
    C8 C9 . 1.346(4) ?
    C8 H8 . 0.9300 ?
    C9 C10 . 1.403(3) ?
    C9 H9 . 0.9300 ?
    C11 H11 . 0.9300 ?
    C12 C13 . 1.368(3) ?
    C13 C14 . 1.421(3) ?
    C13 C21 . 1.428(3) ?
    C14 C15 . 1.358(4) ?
    C14 C20 . 1.511(4) ?
    C15 C16 . 1.513(3) ?
    C16 C17 . 1.457(5) ?
    C16 H16A . 0.9700 ?
    C16 H16B . 0.9700 ?
    C17 C18 . 1.522(5) ?
    C17 H17A . 0.9700 ?
    C17 H17B . 0.9700 ?
    C18 C19 . 1.511(5) ?
    C18 H18A . 0.9700 ?
    C18 H18B . 0.9700 ?
    C19 C20 . 1.456(5) ?
    C19 H19A . 0.9700 ?
    C19 H19B . 0.9700 ?
    C20 H20A . 0.9700 ?
    C20 H20B . 0.9700 ?
    C22 C31 . 1.400(3) ?
    C22 C32 . 1.436(3) ?
    C22 C23 . 1.445(3) ?
    C23 C24 . 1.412(3) ?
    C23 C28 . 1.420(3) ?
    C24 C25 . 1.368(4) ?
    C24 H24 . 0.9300 ?
    C25 C26 . 1.391(4) ?
    C25 H25 . 0.9300 ?
    C26 C27 . 1.356(4) ?
    C26 H26 . 0.9300 ?
    C27 C28 . 1.408(4) ?
    C27 H27 . 0.9300 ?
    C28 C29 . 1.420(4) ?
    C29 C30 . 1.349(4) ?
    C29 H29 . 0.9300 ?
    C30 C31 . 1.410(3) ?
    C30 H30 . 0.9300 ?
    C32 H32 . 0.9300 ?
    C33 C34 . 1.373(3) ?
    C34 C35 . 1.430(3) ?
    C34 C42 . 1.432(3) ?
    C35 C36 . 1.359(3) ?
    C35 C41 . 1.507(3) ?
    C36 C37 . 1.505(3) ?
    C37 C38 . 1.495(5) ?
    C37 H37A . 0.9700 ?
    C37 H37B . 0.9700 ?
    C38 C39 . 1.522(5) ?
    C38 H38A . 0.9700 ?
    C38 H38B . 0.9700 ?
    C39 C40 . 1.501(4) ?
    C39 H39A . 0.9700 ?
    C39 H39B . 0.9700 ?
    C40 C41 . 1.500(4) ?
    C40 H40A . 0.9700 ?
    C40 H40B . 0.9700 ?
    C41 H41A . 0.9700 ?
    C41 H41B . 0.9700 ?
loop_
    _geom_angle_atom_site_label_1
    _geom_angle_atom_site_label_2
    _geom_angle_atom_site_label_3
    _geom_angle_site_symmetry_1
    _geom_angle_site_symmetry_3
    _geom_angle
    _geom_angle_publ_flag
    C12 S1 C15 . . 91.95(11) ?
    C33 S2 C36 . . 92.41(11) ?
    C10 O1 H1O . . 108(2) ?
    C31 O2 H2O . . 106(2) ?
    C11 N1 C12 . . 121.09(19) ?
    C32 N3 C33 . . 121.3(2) ?
    C10 C1 C11 . . 120.3(2) ?
    C10 C1 C2 . . 118.7(2) ?
    C11 C1 C2 . . 121.0(2) ?
    C3 C2 C7 . . 117.5(2) ?
    C3 C2 C1 . . 123.7(2) ?
    C7 C2 C1 . . 118.8(2) ?
    C4 C3 C2 . . 121.1(3) ?
    C4 C3 H3 . . 119.4 ?
    C2 C3 H3 . . 119.4 ?
    C3 C4 C5 . . 120.6(3) ?
    C3 C4 H4 . . 119.7 ?
    C5 C4 H4 . . 119.7 ?
    C6 C5 C4 . . 119.9(3) ?
    C6 C5 H5 . . 120.0 ?
    C4 C5 H5 . . 120.0 ?
    C5 C6 C7 . . 121.3(3) ?
    C5 C6 H6 . . 119.3 ?
    C7 C6 H6 . . 119.3 ?
    C6 C7 C8 . . 121.1(2) ?
    C6 C7 C2 . . 119.6(3) ?
    C8 C7 C2 . . 119.3(2) ?
    C9 C8 C7 . . 121.8(2) ?
    C9 C8 H8 . . 119.1 ?
    C7 C8 H8 . . 119.1 ?
    C8 C9 C10 . . 120.2(2) ?
    C8 C9 H9 . . 119.9 ?
    C10 C9 H9 . . 119.9 ?
    O1 C10 C1 . . 122.3(2) ?
    O1 C10 C9 . . 116.5(2) ?
    C1 C10 C9 . . 121.2(2) ?
    N1 C11 C1 . . 122.6(2) ?
    N1 C11 H11 . . 118.7 ?
    C1 C11 H11 . . 118.7 ?
    C13 C12 N1 . . 124.44(19) ?
    C13 C12 S1 . . 110.22(16) ?
    N1 C12 S1 . . 125.31(16) ?
    C12 C13 C14 . . 114.3(2) ?
    C12 C13 C21 . . 121.6(2) ?
    C14 C13 C21 . . 124.1(2) ?
    C15 C14 C13 . . 111.3(2) ?
    C15 C14 C20 . . 125.0(3) ?
    C13 C14 C20 . . 123.5(2) ?
    C14 C15 C16 . . 129.1(3) ?
    C14 C15 S1 . . 112.15(18) ?
    C16 C15 S1 . . 118.6(2) ?
    C17 C16 C15 . . 115.8(3) ?
    C17 C16 H16A . . 108.3 ?
    C15 C16 H16A . . 108.3 ?
    C17 C16 H16B . . 108.3 ?
    C15 C16 H16B . . 108.3 ?
    H16A C16 H16B . . 107.4 ?
    C16 C17 C18 . . 117.1(3) ?
    C16 C17 H17A . . 108.0 ?
    C18 C17 H17A . . 108.0 ?
    C16 C17 H17B . . 108.0 ?
    C18 C17 H17B . . 108.0 ?
    H17A C17 H17B . . 107.3 ?
    C19 C18 C17 . . 115.7(3) ?
    C19 C18 H18A . . 108.3 ?
    C17 C18 H18A . . 108.3 ?
    C19 C18 H18B . . 108.3 ?
    C17 C18 H18B . . 108.3 ?
    H18A C18 H18B . . 107.4 ?
    C20 C19 C18 . . 116.8(4) ?
    C20 C19 H19A . . 108.1 ?
    C18 C19 H19A . . 108.1 ?
    C20 C19 H19B . . 108.1 ?
    C18 C19 H19B . . 108.1 ?
    H19A C19 H19B . . 107.3 ?
    C19 C20 C14 . . 116.3(3) ?
    C19 C20 H20A . . 108.2 ?
    C14 C20 H20A . . 108.2 ?
    C19 C20 H20B . . 108.2 ?
    C14 C20 H20B . . 108.2 ?
    H20A C20 H20B . . 107.4 ?
    N2 C21 C13 . . 178.8(4) ?
    C31 C22 C32 . . 120.4(2) ?
    C31 C22 C23 . . 118.5(2) ?
    C32 C22 C23 . . 121.0(2) ?
    C24 C23 C28 . . 117.3(2) ?
    C24 C23 C22 . . 123.5(2) ?
    C28 C23 C22 . . 119.2(2) ?
    C25 C24 C23 . . 121.1(3) ?
    C25 C24 H24 . . 119.5 ?
    C23 C24 H24 . . 119.5 ?
    C24 C25 C26 . . 121.2(3) ?
    C24 C25 H25 . . 119.4 ?
    C26 C25 H25 . . 119.4 ?
    C27 C26 C25 . . 119.3(3) ?
    C27 C26 H26 . . 120.3 ?
    C25 C26 H26 . . 120.3 ?
    C26 C27 C28 . . 121.4(3) ?
    C26 C27 H27 . . 119.3 ?
    C28 C27 H27 . . 119.3 ?
    C27 C28 C23 . . 119.7(2) ?
    C27 C28 C29 . . 121.3(2) ?
    C23 C28 C29 . . 118.9(2) ?
    C30 C29 C28 . . 122.0(2) ?
    C30 C29 H29 . . 119.0 ?
    C28 C29 H29 . . 119.0 ?
    C29 C30 C31 . . 120.0(2) ?
    C29 C30 H30 . . 120.0 ?
    C31 C30 H30 . . 120.0 ?
    O2 C31 C22 . . 122.3(2) ?
    O2 C31 C30 . . 116.4(2) ?
    C22 C31 C30 . . 121.3(2) ?
    N3 C32 C22 . . 122.5(2) ?
    N3 C32 H32 . . 118.8 ?
    C22 C32 H32 . . 118.8 ?
    C34 C33 N3 . . 124.3(2) ?
    C34 C33 S2 . . 109.85(17) ?
    N3 C33 S2 . . 125.82(17) ?
    C33 C34 C35 . . 114.5(2) ?
    C33 C34 C42 . . 121.3(2) ?
    C35 C34 C42 . . 124.2(2) ?
    C36 C35 C34 . . 111.1(2) ?
    C36 C35 C41 . . 126.1(2) ?
    C34 C35 C41 . . 122.7(2) ?
    C35 C36 C37 . . 130.1(2) ?
    C35 C36 S2 . . 112.13(18) ?
    C37 C36 S2 . . 117.67(19) ?
    C38 C37 C36 . . 115.8(3) ?
    C38 C37 H37A . . 108.3 ?
    C36 C37 H37A . . 108.3 ?
    C38 C37 H37B . . 108.3 ?
    C36 C37 H37B . . 108.3 ?
    H37A C37 H37B . . 107.4 ?
    C37 C38 C39 . . 116.0(3) ?
    C37 C38 H38A . . 108.3 ?
    C39 C38 H38A . . 108.3 ?
    C37 C38 H38B . . 108.3 ?
    C39 C38 H38B . . 108.3 ?
    H38A C38 H38B . . 107.4 ?
    C40 C39 C38 . . 114.5(2) ?
    C40 C39 H39A . . 108.6 ?
    C38 C39 H39A . . 108.6 ?
    C40 C39 H39B . . 108.6 ?
    C38 C39 H39B . . 108.6 ?
    H39A C39 H39B . . 107.6 ?
    C41 C40 C39 . . 117.8(3) ?
    C41 C40 H40A . . 107.8 ?
    C39 C40 H40A . . 107.8 ?
    C41 C40 H40B . . 107.8 ?
    C39 C40 H40B . . 107.8 ?
    H40A C40 H40B . . 107.2 ?
    C40 C41 C35 . . 117.2(2) ?
    C40 C41 H41A . . 108.0 ?
    C35 C41 H41A . . 108.0 ?
    C40 C41 H41B . . 108.0 ?
    C35 C41 H41B . . 108.0 ?
    H41A C41 H41B . . 107.2 ?
    N4 C42 C34 . . 178.7(4) ?
loop_
    _geom_torsion_atom_site_label_1
    _geom_torsion_atom_site_label_2
    _geom_torsion_atom_site_label_3
    _geom_torsion_atom_site_label_4
    _geom_torsion_site_symmetry_1
    _geom_torsion_site_symmetry_2
    _geom_torsion_site_symmetry_3
    _geom_torsion_site_symmetry_4
    _geom_torsion
    _geom_torsion_publ_flag
    C10 C1 C2 C3 . . . . 179.8(2) ?
    C11 C1 C2 C3 . . . . 1.0(4) ?
    C10 C1 C2 C7 . . . . 0.5(3) ?
    C11 C1 C2 C7 . . . . -178.3(2) ?
    C7 C2 C3 C4 . . . . 0.0(4) ?
    C1 C2 C3 C4 . . . . -179.3(3) ?
    C2 C3 C4 C5 . . . . -0.4(5) ?
    C3 C4 C5 C6 . . . . 0.5(5) ?
    C4 C5 C6 C7 . . . . -0.2(5) ?
    C5 C6 C7 C8 . . . . 179.5(3) ?
    C5 C6 C7 C2 . . . . -0.2(4) ?
    C3 C2 C7 C6 . . . . 0.3(4) ?
    C1 C2 C7 C6 . . . . 179.7(2) ?
    C3 C2 C7 C8 . . . . -179.5(2) ?
    C1 C2 C7 C8 . . . . -0.1(4) ?
    C6 C7 C8 C9 . . . . -179.9(3) ?
    C2 C7 C8 C9 . . . . -0.1(4) ?
    C7 C8 C9 C10 . . . . -0.1(4) ?
    C11 C1 C10 O1 . . . . -1.1(4) ?
    C2 C1 C10 O1 . . . . -179.9(2) ?
    C11 C1 C10 C9 . . . . 178.1(2) ?
    C2 C1 C10 C9 . . . . -0.8(4) ?
    C8 C9 C10 O1 . . . . 179.8(2) ?
    C8 C9 C10 C1 . . . . 0.6(4) ?
    C12 N1 C11 C1 . . . . 179.2(2) ?
    C10 C1 C11 N1 . . . . -1.4(4) ?
    C2 C1 C11 N1 . . . . 177.5(2) ?
    C11 N1 C12 C13 . . . . 178.9(2) ?
    C11 N1 C12 S1 . . . . -3.1(3) ?
    C15 S1 C12 C13 . . . . 1.5(2) ?
    C15 S1 C12 N1 . . . . -176.7(2) ?
    N1 C12 C13 C14 . . . . 177.1(2) ?
    S1 C12 C13 C14 . . . . -1.1(3) ?
    N1 C12 C13 C21 . . . . -2.2(4) ?
    S1 C12 C13 C21 . . . . 179.5(2) ?
    C12 C13 C14 C15 . . . . -0.1(4) ?
    C21 C13 C14 C15 . . . . 179.3(3) ?
    C12 C13 C14 C20 . . . . -176.0(3) ?
    C21 C13 C14 C20 . . . . 3.4(5) ?
    C13 C14 C15 C16 . . . . -174.5(3) ?
    C20 C14 C15 C16 . . . . 1.3(6) ?
    C13 C14 C15 S1 . . . . 1.3(4) ?
    C20 C14 C15 S1 . . . . 177.1(3) ?
    C12 S1 C15 C14 . . . . -1.6(3) ?
    C12 S1 C15 C16 . . . . 174.6(3) ?
    C14 C15 C16 C17 . . . . -48.8(6) ?
    S1 C15 C16 C17 . . . . 135.7(3) ?
    C15 C16 C17 C18 . . . . 66.1(5) ?
    C16 C17 C18 C19 . . . . -67.5(5) ?
    C17 C18 C19 C20 . . . . 69.4(5) ?
    C18 C19 C20 C14 . . . . -70.2(5) ?
    C15 C14 C20 C19 . . . . 48.6(6) ?
    C13 C14 C20 C19 . . . . -136.1(4) ?
    C31 C22 C23 C24 . . . . -177.8(2) ?
    C32 C22 C23 C24 . . . . 4.0(4) ?
    C31 C22 C23 C28 . . . . 1.4(4) ?
    C32 C22 C23 C28 . . . . -176.8(2) ?
    C28 C23 C24 C25 . . . . 1.0(4) ?
    C22 C23 C24 C25 . . . . -179.8(3) ?
    C23 C24 C25 C26 . . . . -0.7(5) ?
    C24 C25 C26 C27 . . . . 0.3(5) ?
    C25 C26 C27 C28 . . . . -0.2(5) ?
    C26 C27 C28 C23 . . . . 0.4(4) ?
    C26 C27 C28 C29 . . . . 179.7(3) ?
    C24 C23 C28 C27 . . . . -0.8(4) ?
    C22 C23 C28 C27 . . . . 179.9(2) ?
    C24 C23 C28 C29 . . . . 179.9(2) ?
    C22 C23 C28 C29 . . . . 0.6(4) ?
    C27 C28 C29 C30 . . . . 178.9(3) ?
    C23 C28 C29 C30 . . . . -1.8(4) ?
    C28 C29 C30 C31 . . . . 0.9(4) ?
    C32 C22 C31 O2 . . . . -3.0(4) ?
    C23 C22 C31 O2 . . . . 178.8(2) ?
    C32 C22 C31 C30 . . . . 175.8(2) ?
    C23 C22 C31 C30 . . . . -2.4(4) ?
    C29 C30 C31 O2 . . . . -179.9(2) ?
    C29 C30 C31 C22 . . . . 1.3(4) ?
    C33 N3 C32 C22 . . . . -177.8(2) ?
    C31 C22 C32 N3 . . . . 1.2(4) ?
    C23 C22 C32 N3 . . . . 179.3(2) ?
    C32 N3 C33 C34 . . . . 178.7(2) ?
    C32 N3 C33 S2 . . . . -1.7(3) ?
    C36 S2 C33 C34 . . . . -0.2(2) ?
    C36 S2 C33 N3 . . . . -179.8(2) ?
    N3 C33 C34 C35 . . . . 179.7(2) ?
    S2 C33 C34 C35 . . . . 0.1(3) ?
    N3 C33 C34 C42 . . . . -1.2(4) ?
    S2 C33 C34 C42 . . . . 179.2(2) ?
    C33 C34 C35 C36 . . . . 0.2(3) ?
    C42 C34 C35 C36 . . . . -178.9(3) ?
    C33 C34 C35 C41 . . . . 177.8(2) ?
    C42 C34 C35 C41 . . . . -1.3(4) ?
    C34 C35 C36 C37 . . . . 175.1(3) ?
    C41 C35 C36 C37 . . . . -2.5(5) ?
    C34 C35 C36 S2 . . . . -0.3(3) ?
    C41 C35 C36 S2 . . . . -177.9(2) ?
    C33 S2 C36 C35 . . . . 0.3(2) ?
    C33 S2 C36 C37 . . . . -175.7(2) ?
    C35 C36 C37 C38 . . . . 47.0(5) ?
    S2 C36 C37 C38 . . . . -137.9(3) ?
    C36 C37 C38 C39 . . . . -66.9(4) ?
    C37 C38 C39 C40 . . . . 71.3(4) ?
    C38 C39 C40 C41 . . . . -71.0(4) ?
    C39 C40 C41 C35 . . . . 65.8(4) ?
    C36 C35 C41 C40 . . . . -42.6(4) ?
    C34 C35 C41 C40 . . . . 140.1(3) ?
loop_
    _geom_hbond_atom_site_label_D
    _geom_hbond_atom_site_label_H
    _geom_hbond_atom_site_label_A
    _geom_hbond_site_symmetry_A
    _geom_hbond_distance_DH
    _geom_hbond_distance_HA
    _geom_hbond_distance_DA
    _geom_hbond_angle_DHA
    O1 H1O N1 . 0.82(3) 1.84(3) 2.578(2) 150(3)
    O2 H2O N3 . 0.82(3) 1.84(3) 2.582(2) 151(3)
_iucr_refine_instructions_details
;
TITL exp_50
CELL 1.54184 13.5472 14.4747 35.7902 90.000 90.000 90.000
ZERR 8.0000 0.0002 0.0004 0.0006 0.000 0.000 0.000
LATT 1
SYMM 0.5-X, -Y, 0.5+Z
SYMM 0.5+X, 0.5-Y, -Z
SYMM -X, 0.5+Y, 0.5-Z
SFAC C H N O S
UNIT 336 288 32 16 16
MERG 2
FMAP 2
GRID
PLAN 20
TEMP 23
SIZE 0.37 0.21 0.14
L.S. 15
WGHT 0.07530 3.23200 0.00000 0.00000 0.00000 0.33330
FVAR 2.91150
S1     5   0.24913   0.21343   0.31459  11.00000   0.04771   0.08398 =
       0.03857  -0.00402   0.00381   0.00133
S2     5   0.45787   0.50708   0.56414  11.00000   0.04533   0.08223 =
       0.04609  -0.00338   0.00616   0.00193
O1     4   0.30203   0.26884   0.46051  11.00000   0.04955   0.10295 =
       0.04449  -0.00776   0.00318  -0.00272
O2     4   0.51390   0.57956   0.70915  11.00000   0.05586   0.10136 =
       0.04804  -0.00170   0.00518   0.00117
N1     3   0.27388   0.23563   0.39056  11.00000   0.04282   0.05804 =
       0.04076  -0.00180  -0.00201   0.00087
N2     3   0.02006   0.24584   0.42460  11.00000   0.07664   0.15552 =
       0.06441  -0.01295   0.02010   0.00234
N3     3   0.48552   0.54653   0.63907  11.00000   0.04533   0.06439 =
       0.04321   0.00464  -0.00122   0.00023
N4     3   0.23370   0.57521   0.67298  11.00000   0.07702   0.16652 =
       0.05237  -0.00123   0.01615   0.01853
C1     1   0.43541   0.24092   0.41754  11.00000   0.04533   0.04945 =
       0.04301   0.00091  -0.00352  -0.00067
C2     1   0.54027   0.23125   0.41241  11.00000   0.04508   0.05165 =
       0.05283   0.00473  -0.00291  -0.00203
C3     1   0.58494   0.21282   0.37759  11.00000   0.04577   0.08381 =
       0.06401  -0.00346   0.00179  -0.00040
AFIX 43
H3     2   0.54565   0.20701   0.35641  11.00000  -1.20000
AFIX 0
C4     1   0.68507   0.20336   0.37445  11.00000   0.05535   0.10124 =
       0.08700  -0.00279   0.01536   0.00324
AFIX 43
H4     2   0.71296   0.19082   0.35125  11.00000  -1.20000
AFIX 0
C5     1   0.74605   0.21242   0.40592  11.00000   0.03806   0.09089 =
       0.11595   0.00484  -0.00383   0.00003
AFIX 43
H5     2   0.81410   0.20636   0.40352  11.00000  -1.20000
AFIX 0
C6     1   0.70603   0.22984   0.43951  11.00000   0.05004   0.07377 =
       0.09020   0.00812  -0.01745  -0.00465
AFIX 43
H6     2   0.74699   0.23559   0.46024  11.00000  -1.20000
AFIX 0
C7     1   0.60312   0.23961   0.44399  11.00000   0.04849   0.05133 =
       0.06734   0.00709  -0.01318  -0.00531
C8     1   0.56125   0.25725   0.47943  11.00000   0.06437   0.06877 =
       0.05428   0.00729  -0.01901  -0.00934
AFIX 43
H8     2   0.60255   0.26258   0.50008  11.00000  -1.20000
AFIX 0
C9     1   0.46320   0.26653   0.48411  11.00000   0.06624   0.07456 =
       0.04242   0.00216  -0.00814  -0.00859
AFIX 43
H9     2   0.43768   0.27801   0.50779  11.00000  -1.20000
AFIX 0
C10    1   0.39935   0.25896   0.45341  11.00000   0.05044   0.05854 =
       0.04440   0.00211  -0.00180  -0.00415
C11    1   0.36858   0.23066   0.38672  11.00000   0.04416   0.05692 =
       0.04135  -0.00161   0.00045   0.00130
AFIX 43
H11    2   0.39444   0.22001   0.36304  11.00000  -1.20000
AFIX 0
C12    1   0.21176   0.22661   0.36021  11.00000   0.04473   0.05688 =
       0.03776  -0.00134  -0.00028   0.00192
C13    1   0.11097   0.22964   0.36215  11.00000   0.04354   0.07255 =
       0.04322  -0.00518   0.00104   0.00107
C14    1   0.06278   0.22317   0.32699  11.00000   0.04863   0.10185 =
       0.05045  -0.00895  -0.00745   0.00093
C15    1   0.12889   0.21538   0.29865  11.00000   0.05766   0.10141 =
       0.04284  -0.00552  -0.00744  -0.00071
C16    1   0.11073   0.21457   0.25696  11.00000   0.09111   0.14663 =
       0.04459  -0.00466  -0.00993  -0.01709
AFIX 23
H16A   2   0.09408   0.27683   0.24916  11.00000  -1.20000
H16B   2   0.17183   0.19780   0.24456  11.00000  -1.20000
AFIX 0
C17    1   0.03331   0.15246   0.24402  11.00000   0.10857   0.13700 =
       0.05769  -0.01130  -0.02325  -0.00520
AFIX 23
H17A   2   0.04900   0.09068   0.25268  11.00000  -1.20000
H17B   2   0.03524   0.15123   0.21693  11.00000  -1.20000
AFIX 0
C18    1  -0.07193   0.17461   0.25595  11.00000   0.08566   0.12055 =
       0.08396  -0.01402  -0.04298   0.00754
AFIX 23
H18A   2  -0.08657   0.23771   0.24870  11.00000  -1.20000
H18B   2  -0.11647   0.13460   0.24223  11.00000  -1.20000
AFIX 0
C19    1  -0.09352   0.16427   0.29717  11.00000   0.06213   0.15667 =
       0.10168  -0.01515  -0.02292   0.00074
AFIX 23
H19A   2  -0.16445   0.16768   0.30062  11.00000  -1.20000
H19B   2  -0.07279   0.10299   0.30484  11.00000  -1.20000
AFIX 0
C20    1  -0.04767   0.23113   0.32213  11.00000   0.04978   0.17700 =
       0.08160  -0.02709  -0.01454   0.00757
AFIX 23
H20A   2  -0.07826   0.22537   0.34652  11.00000  -1.20000
H20B   2  -0.06237   0.29260   0.31288  11.00000  -1.20000
AFIX 0
C21    1   0.06072   0.23952   0.39699  11.00000   0.04754   0.09712 =
       0.04903  -0.00687   0.00242   0.00099
C22    1   0.64645   0.54730   0.66648  11.00000   0.04798   0.05296 =
       0.04575   0.00439  -0.00265  -0.00168
C23    1   0.75161   0.53553   0.66162  11.00000   0.04764   0.05351 =
       0.05112   0.00196  -0.00276  -0.00085
C24    1   0.79673   0.51944   0.62665  11.00000   0.05240   0.07930 =
       0.05872  -0.00545  -0.00047   0.00191
AFIX 43
H24    2   0.75782   0.51623   0.60528  11.00000  -1.20000
AFIX 0
C25    1   0.89672   0.50851   0.62369  11.00000   0.05585   0.09145 =
       0.08164  -0.01157   0.01062   0.00416
AFIX 43
H25    2   0.92450   0.49727   0.60037  11.00000  -1.20000
AFIX 0
C26    1   0.95764   0.51388   0.65492  11.00000   0.04626   0.08310 =
       0.10068  -0.00039  -0.00266   0.00521
AFIX 43
H26    2   1.02555   0.50662   0.65248  11.00000  -1.20000
AFIX 0
C27    1   0.91699   0.52981   0.68894  11.00000   0.05434   0.07269 =
       0.08259   0.00645  -0.01863  -0.00162
AFIX 43
H27    2   0.95770   0.53323   0.70982  11.00000  -1.20000
AFIX 0
C28    1   0.81442   0.54127   0.69330  11.00000   0.05421   0.05443 =
       0.05836   0.00465  -0.01124  -0.00106
C29    1   0.77185   0.55757   0.72897  11.00000   0.06537   0.06990 =
       0.05117   0.00739  -0.01439  -0.00605
AFIX 43
H29    2   0.81271   0.55961   0.74983  11.00000  -1.20000
AFIX 0
C30    1   0.67392   0.57016   0.73347  11.00000   0.07099   0.07317 =
       0.04241   0.00422  -0.00284  -0.00823
AFIX 43
H30    2   0.64832   0.58154   0.75714  11.00000  -1.20000
AFIX 0
C31    1   0.61033   0.56608   0.70233  11.00000   0.05235   0.06190 =
       0.04630   0.00369   0.00119  -0.00363
C32    1   0.57975   0.53732   0.63555  11.00000   0.04859   0.05980 =
       0.04405   0.00433   0.00053  -0.00116
AFIX 43
H32    2   0.60548   0.52369   0.61209  11.00000  -1.20000
AFIX 0
C33    1   0.42264   0.53346   0.60903  11.00000   0.04627   0.05809 =
       0.04222   0.00383   0.00148   0.00083
C34    1   0.32167   0.54044   0.61095  11.00000   0.04610   0.06043 =
       0.04339   0.00207   0.00312  -0.00037
C35    1   0.27183   0.52450   0.57632  11.00000   0.04503   0.06674 =
       0.04603   0.00107  -0.00026  -0.00097
C36    1   0.33707   0.50529   0.54855  11.00000   0.05078   0.07196 =
       0.04619  -0.00426   0.00143  -0.00177
C37    1   0.31898   0.47749   0.50862  11.00000   0.07301   0.11326 =
       0.04916  -0.01685   0.00267  -0.00373
AFIX 23
H37A   2   0.38109   0.48104   0.49521  11.00000  -1.20000
H37B   2   0.29797   0.41343   0.50830  11.00000  -1.20000
AFIX 0
C38    1   0.24413   0.53362   0.48794  11.00000   0.10191   0.12972 =
       0.04819  -0.00172  -0.01553  -0.00582
AFIX 23
H38A   2   0.24624   0.51594   0.46181  11.00000  -1.20000
H38B   2   0.26330   0.59808   0.48944  11.00000  -1.20000
AFIX 0
C39    1   0.13803   0.52503   0.50151  11.00000   0.07420   0.10075 =
       0.06996  -0.00722  -0.02726  -0.00384
AFIX 23
H39A   2   0.09472   0.55232   0.48296  11.00000  -1.20000
H39B   2   0.12147   0.46000   0.50337  11.00000  -1.20000
AFIX 0
C40    1   0.11831   0.57007   0.53854  11.00000   0.06059   0.08972 =
       0.08296  -0.00446  -0.02085   0.00377
AFIX 23
H40A   2   0.14290   0.63294   0.53732  11.00000  -1.20000
H40B   2   0.04734   0.57370   0.54181  11.00000  -1.20000
AFIX 0
C41    1   0.16098   0.52567   0.57281  11.00000   0.04733   0.09461 =
       0.06388   0.00062  -0.00448   0.00059
AFIX 23
H41A   2   0.13780   0.46231   0.57376  11.00000  -1.20000
H41B   2   0.13436   0.55721   0.59449  11.00000  -1.20000
AFIX 0
C42    1   0.27270   0.56081   0.64544  11.00000   0.04849   0.09254 =
       0.04612   0.00266   0.00279   0.00717
H1O    2   0.27241   0.26100   0.44091  11.00000  -1.50000
H2O    2   0.48647   0.57734   0.68885  11.00000  -1.50000
HKLF 4
;
data_global
_journal_date_recd_electronic     2012-12-27
_journal_date_accepted     2013-01-02
_journal_name_full     'Acta Crystallographica, Section E'
_journal_year     2013
_journal_volume     69
_journal_issue      2
_journal_page_first     o193
_journal_page_last     o193
_journal_paper_category     QO
_journal_paper_doi     10.1107/S160053681300007X
_journal_coeditor_code     TK5186
loop_
    _publ_contact_author_name
    _publ_contact_author_address
    _publ_contact_author_email
    'Arshad, Muhammad Nadeem'
;
Center of Excellence for Advanced Materials Research (CEAMR )
Faculty of Science, King Abdulaziz University P. O. Box 80203 , Jeddah 21589,
Saudi Arabia.
;
 aasiri2@kau.edu.sa
    'Mustafa, Ghulam'
;
Department of Chemistry
University of Gujrat, Gujrat
Pakistan.
;
 ghulam.mustafa@uog.edu.pk
_publ_contact_author_fax     ?
_publ_contact_author_phone     '+92-3338108917'
_publ_section_title
;\
2-[(2-Hydroxynaphthalen-1-yl)methylideneamino]-5,6,7,8-tetrahydro-4<i>H</i>-\
cyclohepta[<i>b</i>]thiophene-3-carbonitrile
;
loop_
    _publ_author_name
    _publ_author_footnote
    _publ_author_address
    'Asiri, Abdullah M.' .
;
Chemistry Department,
Faculty of Science, King Abdulaziz University
PO Box 80203, Jeddah 21589,
Saudi Arabia
Center of Excellence for Advanced Materials Research (CEAMR)
Faculty of Science, King Abdulaziz University
PO Box 80203, Jeddah 21589,
Saudi Arabia
;
    'Arshad, Muhammad Nadeem' .
;
Chemistry Department,
Faculty of Science, King Abdulaziz University
PO Box 80203, Jeddah 21589,
Saudi Arabia
Center of Excellence for Advanced Materials Research (CEAMR)
Faculty of Science, King Abdulaziz University
PO Box 80203, Jeddah 21589,
Saudi Arabia
;
    'Sobahi, Tariq R.' .
;
Chemistry Department,
Faculty of Science, King Abdulaziz University
PO Box 80203, Jeddah 21589,
Saudi Arabia
;
    'Mustafa, Ghulam' .
;
Department of Chemistry
University of Gujrat, Gujrat
Pakistan
;
