# Supplementary material for: 2-[(2-Hy­droxy­naphthalen-1-yl)methyl­idene­amino]-5,6,7,8-tetra­hydro-4H-cyclo­hepta­[b]thio­phene-3-carbonitrile
Source: Acta Crystallogr Sect E Struct Rep Online. 2013 Jan 9;69(Pt 2):o193. doi: 10.1107/S160053681300007X (PMC3569254; doi:10.1107/S160053681300007X)
Supplement: Supplementary file 2 [file e-69-0o193-Isup2.hkl]

# 
# h,k,l, Fc-squared, Fo-squared, sigma(Fo-squared) and status flag 
# 
data_I
_shelx_title ' exp_50' 
_shelx_refln_list_code          4 
_shelx_F_calc_maximum      358.00 
_exptl_crystal_F_000      2912.00 
_reflns_d_resolution_high  0.7984 
 
loop_ 
 _symmetry_equiv_pos_as_xyz 
 'x, y, z' 
 '-x+1/2, -y, z+1/2' 
 'x+1/2, -y+1/2, -z' 
 '-x, y+1/2, -z+1/2' 
 '-x, -y, -z' 
 'x-1/2, y, -z-1/2' 
 '-x-1/2, y-1/2, z' 
 'x, -y-1/2, z-1/2' 
 
_cell_length_a    13.5472 
_cell_length_b    14.4747 
_cell_length_c    35.7902 
_cell_angle_alpha  90.000 
_cell_angle_beta   90.000 
_cell_angle_gamma  90.000 
 
_shelx_F_squared_multiplier     1.000 
 
loop_ 
 _refln_index_h 
 _refln_index_k 
 _refln_index_l 
 _refln_F_squared_calc 
 _refln_F_squared_meas 
 _refln_F_squared_sigma 
 _refln_observed_status 
   2   0   0     2666.97     2719.26     37.00 o 
   4   0   0    23714.36    22846.93    265.18 o 
   6   0   0    62106.36    65139.29    232.39 o 
   8   0   0       13.39       31.00      7.96 o 
  10   0   0     3981.94     3950.19     80.36 o 
  12   0   0        2.56      -30.29     30.29 o 
  14   0   0     2792.09     2476.75    123.03 o 
  16   0   0      118.79       69.81     13.86 o 
   2   1   0     4413.51     5340.16     24.53 o 
   4   1   0     2322.80     2135.98     31.79 o 
   6   1   0     3163.59     3599.47     59.70 o 
   8   1   0       71.33      125.87     11.64 o 
  10   1   0       42.26       71.45      7.26 o 
  12   1   0       72.61       27.57      6.67 o 
  14   1   0       11.58       13.19     12.29 o 
  16   1   0       10.87       -0.83      8.43 o 
   0   2   0     1622.42     1809.09     84.37 o 
   2   2   0     8937.42    10702.61     70.11 o 
   4   2   0      353.44      363.41     14.21 o 
   6   2   0    36099.23    39622.77    178.04 o 
   8   2   0      177.85       98.13      9.29 o 
  10   2   0      209.03      183.23     12.63 o 
  12   2   0      155.68       70.15     12.37 o 
  14   2   0        9.37        3.79      8.67 o 
  16   2   0      896.51      945.30     57.65 o 
   2   3   0    37953.77    34339.32    197.12 o 
   4   3   0     3091.41     3343.75     75.57 o 
   6   3   0    10555.82    11102.37    214.08 o 
   8   3   0      109.74      177.16     18.79 o 
  10   3   0        7.06        9.53      4.87 o 
  12   3   0      176.83      137.54     21.74 o 
  14   3   0       17.19       13.64     11.87 o 
  16   3   0        1.72        5.17     10.95 o 
   2   4   0      200.67       96.84      5.78 o 
   4   4   0     3017.38     3005.44     54.59 o 
   6   4   0    18231.57    19840.72    211.92 o 
   8   4   0     2523.94     2759.59    148.00 o 
  10   4   0     3014.94     2806.02     54.84 o 
  12   4   0      680.05      572.99     44.51 o 
  14   4   0      936.88      915.58     50.97 o 
  16   4   0        5.21       15.26     11.65 o 
   2   5   0     1335.49     1227.97     21.83 o 
   4   5   0     4245.12     4136.98    122.63 o 
   6   5   0     7999.24     9869.74    124.08 o 
   8   5   0     1864.69     1790.23     97.40 o 
  10   5   0       56.85       48.49      6.79 o 
  12   5   0       86.39       65.34     16.55 o 
  14   5   0       23.89       16.57      9.74 o 
  16   5   0       12.87       11.20      9.73 o 
   0   6   0    42365.02    43068.11    290.74 o 
   2   6   0      551.25      398.58     17.60 o 
   4   6   0     1210.13     1148.92     62.31 o 
   6   6   0     2040.25     1929.55     90.60 o 
   8   6   0     2341.08     2358.66     78.32 o 
  10   6   0     1201.16     1108.70     41.17 o 
  12   6   0       30.33       21.96     10.56 o 
  14   6   0      148.73      248.99     48.97 o 
  16   6   0      187.38      217.80     23.61 o 
   2   7   0      198.37      338.91     26.30 o 
   4   7   0     1009.96     1002.93     62.44 o 
   6   7   0     6152.22     6498.66    173.58 o 
   8   7   0       61.17       86.87     13.03 o 
  10   7   0      294.52      265.49     20.35 o 
  12   7   0       68.95       44.94     11.88 o 
  14   7   0       40.89       36.03     17.30 o 
   0   8   0     7156.03     7465.66    139.37 o 
   2   8   0     9549.40    10198.29    186.96 o 
   4   8   0        7.90       25.32     12.22 o 
   6   8   0      470.66      631.46     41.92 o 
   8   8   0     3100.75     2936.30     76.66 o 
  10   8   0      390.99      399.67     37.76 o 
  12   8   0     1802.39     1887.04     75.59 o 
  14   8   0       40.84       54.49     21.90 o 
   2   9   0     1031.04     1000.40     63.39 o 
   4   9   0     1799.04     1635.50     88.04 o 
   6   9   0     2108.37     2081.66     61.07 o 
   8   9   0       26.37       34.94     11.01 o 
  10   9   0       48.81       95.91     17.61 o 
  12   9   0      275.46      259.57     31.46 o 
  14   9   0        2.49        0.40      5.24 o 
   0  10   0     4809.50     6246.36    142.12 o 
   2  10   0       82.56      143.08     15.53 o 
   4  10   0      510.95      505.43     24.81 o 
   6  10   0       25.82       21.64     14.28 o 
   8  10   0       45.22       70.15     33.05 o 
  10  10   0      793.40      761.48     74.22 o 
  12  10   0       23.47       18.83      8.21 o 
  14  10   0      241.26      265.42     23.88 o 
   2  11   0     2865.58     2803.58     64.48 o 
   4  11   0      102.32      170.01     15.43 o 
   6  11   0      213.58      193.38     16.66 o 
   8  11   0      148.21      178.04     36.32 o 
  10  11   0       19.81       12.48     15.77 o 
  12  11   0       36.25       30.00      9.06 o 
   0  12   0      194.38       90.21     33.47 o 
   2  12   0     4338.28     4759.95     88.53 o 
   4  12   0      196.27      262.05     20.40 o 
   6  12   0      123.59      152.94     19.27 o 
   8  12   0      402.72      519.07     32.31 o 
  10  12   0       19.48       25.82     11.41 o 
  12  12   0      709.00      649.98     28.48 o 
   2  13   0       13.28        8.91     10.38 o 
   4  13   0      200.09      141.73     15.44 o 
   6  13   0        0.53       -6.29     11.09 o 
   8  13   0       61.57       56.56     24.87 o 
  10  13   0        2.08        0.20      6.67 o 
   0  14   0       25.00      137.58     35.15 o 
   2  14   0       81.90       80.62     13.18 o 
   4  14   0      182.21      174.88     27.48 o 
   6  14   0        0.68        0.61     13.65 o 
   8  14   0      249.53      325.58     40.72 o 
  10  14   0      101.11      115.46     20.75 o 
   2  15   0      130.15      151.57     17.07 o 
   4  15   0      125.59      177.16     17.31 o 
   6  15   0       31.62       47.76     19.36 o 
   8  15   0       15.77        4.30      9.81 o 
   0  16   0      164.82      340.36     41.69 o 
   2  16   0      305.36      397.26     30.32 o 
   4  16   0       68.75       52.36     16.39 o 
   6  16   0       54.77       81.85     16.65 o 
   1   1   1    14817.19    14941.20     46.04 o 
   2   1   1     2158.92     1831.53     14.18 o 
   3   1   1     9235.11     8901.04     64.80 o 
   4   1   1     1152.18     1192.07     16.20 o 
   5   1   1     7200.76     7331.97     65.43 o 
   6   1   1    12758.63    15205.91     72.27 o 
   7   1   1      831.38      802.17     16.90 o 
   8   1   1     1129.47     1205.13     22.81 o 
   9   1   1     1932.65     1964.34     31.48 o 
  10   1   1       16.99       22.74      3.70 o 
  11   1   1      108.53       67.51      7.01 o 
  12   1   1        0.13       -7.11      7.11 o 
  13   1   1       10.01        1.74     12.16 o 
  14   1   1        0.83        5.58     10.03 o 
  15   1   1      196.56      165.09     13.84 o 
  16   1   1       71.16       56.18     12.38 o 
   0   2   1     2936.11     3169.17     31.09 o 
   1   2   1     1477.16     1510.79     13.25 o 
   2   2   1     4131.41     3894.12     36.47 o 
   3   2   1      695.32      631.38     14.64 o 
   4   2   1     2188.69     2415.06     27.91 o 
   5   2   1      155.78      111.22      6.97 o 
   6   2   1     5895.34     6491.31     55.32 o 
   7   2   1      916.09      861.78     20.31 o 
   8   2   1      135.69      167.84      8.69 o 
   9   2   1     1317.95     1296.87     33.30 o 
  10   2   1      444.40      471.06     14.41 o 
  11   2   1       61.74       44.90      5.63 o 
  12   2   1       13.66        4.66      6.27 o 
  13   2   1       25.02       14.64      6.13 o 
  14   2   1       52.40       66.10     12.21 o 
  15   2   1        2.18        7.29      9.63 o 
  16   2   1       51.21       79.57     13.76 o 
   1   3   1     5817.09     5543.69     30.59 o 
   2   3   1    18108.03    19892.12     67.04 o 
   3   3   1     1677.63     1529.73     25.36 o 
   4   3   1       39.24       35.25      4.67 o 
   5   3   1     3447.89     3616.16     45.82 o 
   6   3   1    13439.32    14003.44    113.51 o 
   7   3   1      394.34      351.68     17.15 o 
   8   3   1        8.90       -2.30      5.47 o 
   9   3   1     1460.62     1465.85     30.26 o 
  10   3   1      553.31      521.36     15.32 o 
  11   3   1      225.78      165.85     10.71 o 
  12   3   1      178.36      162.31     16.61 o 
  13   3   1        4.65        8.34      7.96 o 
  14   3   1       30.49       25.40      7.05 o 
  15   3   1      231.01      199.49     14.03 o 
  16   3   1       86.51       92.11     13.43 o 
   1   4   1     8777.14     8141.25     41.69 o 
   2   4   1     7551.29     7653.47     50.04 o 
   3   4   1       71.32       92.28      6.42 o 
   4   4   1     5514.65     5549.82     52.72 o 
   5   4   1      660.06      616.77     23.53 o 
   6   4   1     7369.74     7211.68     73.55 o 
   7   4   1      606.02      853.21     27.65 o 
   8   4   1     2059.05     1901.38     47.78 o 
   9   4   1        0.64       -2.13      4.52 o 
  10   4   1      288.61      240.68     10.31 o 
  11   4   1      166.26      129.69     10.72 o 
  12   4   1     1129.89     1054.10     41.69 o 
  13   4   1       45.04       13.96      7.72 o 
  14   4   1      283.96      259.28     21.22 o 
  15   4   1        2.95       -6.07      6.07 o 
  16   4   1      138.09      145.45     30.35 o 
   1   5   1     4120.29     3659.50     30.03 o 
   2   5   1     1059.63      910.83     15.51 o 
   3   5   1     1451.96     1265.87     26.55 o 
   4   5   1     1970.49     1823.35     30.77 o 
   5   5   1      220.76      264.29     13.33 o 
   6   5   1     1631.74     1611.16     35.69 o 
   7   5   1      271.20      251.88     15.45 o 
   8   5   1      643.75      665.47     24.18 o 
   9   5   1     1219.01     1250.10     26.61 o 
  10   5   1       21.50        7.37      4.99 o 
  11   5   1      512.44      503.16     23.51 o 
  12   5   1       26.03        7.84      8.99 o 
  13   5   1      277.74      279.36     19.14 o 
  14   5   1        8.34        3.51      6.86 o 
  15   5   1       60.74       65.47      9.53 o 
  16   5   1       30.58       31.42      8.52 o 
   0   6   1     2131.76     2435.16     49.29 o 
   1   6   1      276.00      312.69     16.21 o 
   2   6   1     1361.23     1009.60     24.93 o 
   3   6   1      118.85      115.23     15.05 o 
   4   6   1       66.12       74.40     13.57 o 
   5   6   1      249.02      224.95     21.18 o 
   6   6   1     3844.23     3756.99     88.86 o 
   7   6   1      514.60      384.50     30.40 o 
   8   6   1     1513.88     1565.38     36.34 o 
   9   6   1     2042.88     1997.95     34.97 o 
  10   6   1      892.09      860.75     24.21 o 
  11   6   1      249.32      260.57     16.59 o 
  12   6   1       14.73       12.13      8.42 o 
  13   6   1       27.58       12.01      8.04 o 
  14   6   1      107.58      128.90     14.66 o 
  15   6   1        0.97        4.45      4.97 o 
  16   6   1      228.64      223.68     24.65 o 
   1   7   1      337.47      292.23     12.93 o 
   2   7   1    19085.60    19593.26    119.05 o 
   3   7   1        4.42       -6.20      9.92 o 
   4   7   1     1030.23     1070.80     45.64 o 
   5   7   1        1.45       -9.80      9.80 o 
   6   7   1       31.72       43.75     12.33 o 
   7   7   1       86.32       89.13      8.85 o 
   8   7   1       51.65       59.71      7.88 o 
   9   7   1      350.34      321.80     14.44 o 
  10   7   1       26.01        5.77      5.25 o 
  11   7   1      380.14      402.21     18.92 o 
  12   7   1      229.52      182.75     14.44 o 
  13   7   1       43.81       62.44     11.59 o 
  14   7   1       29.58       24.07      6.97 o 
  15   7   1      128.32      104.37      9.34 o 
   0   8   1    53166.52    52139.43    615.47 o 
   1   8   1      111.22       97.36      9.91 o 
   2   8   1     4414.60     4757.71     90.79 o 
   3   8   1       25.43        2.98      8.16 o 
   4   8   1      544.52      554.45     34.95 o 
   5   8   1       38.74        9.26     11.39 o 
   6   8   1     4585.78     4495.31     77.39 o 
   7   8   1     1767.03     1715.94     44.12 o 
   8   8   1      104.44      115.25     12.23 o 
   9   8   1        0.09       -1.29      7.03 o 
  10   8   1      705.92      724.89     31.21 o 
  11   8   1      107.41       79.78     12.07 o 
  12   8   1      155.89      181.19     25.23 o 
  13   8   1       75.81       40.78      7.50 o 
  14   8   1       86.63       99.77     11.14 o 
  15   8   1        9.14        3.04      3.47 o 
   1   9   1      272.39      157.69     13.14 o 
   2   9   1      123.56      169.98     21.15 o 
   3   9   1      236.22      231.06     22.90 o 
   4   9   1      137.95       89.24     15.40 o 
   5   9   1      102.38      137.93     10.73 o 
   6   9   1      256.15      316.30     15.55 o 
   7   9   1       37.02       29.57      7.24 o 
   8   9   1      909.14      924.40     28.92 o 
   9   9   1      482.87      455.78     23.41 o 
  10   9   1       16.19        4.46      6.88 o 
  11   9   1      188.07      203.96     22.21 o 
  12   9   1       30.79       37.41      8.81 o 
  13   9   1      293.09      257.58     13.49 o 
  14   9   1       19.00        5.80      5.20 o 
   0  10   1     2882.65     3119.67    186.00 o 
   1  10   1       70.62       64.67      8.42 o 
   2  10   1      821.17      686.44     21.00 o 
   3  10   1        2.98       -0.39      3.92 o 
   4  10   1      303.83      300.77     13.63 o 
   5  10   1       11.20        5.50      5.81 o 
   6  10   1      240.26      215.22     12.26 o 
   7  10   1        8.33        0.77      6.70 o 
   8  10   1     1350.25     1455.47     49.25 o 
   9  10   1      459.26      514.17     25.82 o 
  10  10   1       60.25       66.34      9.94 o 
  11  10   1      294.28      316.57     18.80 o 
  12  10   1       33.36       29.87      6.58 o 
  13  10   1       36.87       21.69      4.55 o 
  14  10   1       14.91       51.20     26.32 o 
   1  11   1        4.35       -0.79      4.61 o 
   2  11   1      562.98      670.32     19.60 o 
   3  11   1       21.16       18.36      4.10 o 
   4  11   1      655.77      682.62     20.32 o 
   5  11   1       25.10       26.30      5.09 o 
   6  11   1       17.87       11.04      7.55 o 
   7  11   1        4.30        1.78      8.10 o 
   8  11   1        0.65       -2.18      8.71 o 
   9  11   1       72.33       68.87     10.82 o 
  10  11   1        4.14       16.41      8.54 o 
  11  11   1      248.84      275.90     18.37 o 
  12  11   1        4.33       -5.62      5.62 o 
  13  11   1       19.70       15.76      6.95 o 
   0  12   1     2060.63     2865.03     71.41 o 
   1  12   1        0.07       -8.32      8.32 o 
   2  12   1       23.66       87.50     10.35 o 
   3  12   1       59.16       57.73      6.44 o 
   4  12   1       61.32       46.49      5.84 o 
   5  12   1        3.16       -1.35      6.12 o 
   6  12   1      541.69      633.87     25.48 o 
   7  12   1      234.76      241.44     15.89 o 
   8  12   1       17.00       18.57      9.70 o 
   9  12   1       23.27       22.42      9.30 o 
  10  12   1       69.48       63.90      9.31 o 
  11  12   1       14.22        2.09      8.65 o 
  12  12   1       16.55       47.02      9.06 o 
   1  13   1       12.66       31.12      7.62 o 
   2  13   1      165.08      176.62     13.61 o 
   3  13   1       45.06       49.84      7.18 o 
   4  13   1       18.09       20.68      7.38 o 
   5  13   1       74.64       75.10      8.13 o 
   6  13   1       80.17       79.52     15.63 o 
   7  13   1        0.07        3.08      9.53 o 
   8  13   1       36.82       12.25     11.08 o 
   9  13   1      105.89      105.65     11.79 o 
  10  13   1        3.62        2.74      4.60 o 
  11  13   1        6.55        9.15      6.73 o 
   0  14   1      510.31      913.32     52.34 o 
   1  14   1       52.53       69.47     10.46 o 
   2  14   1       37.70       17.48      6.75 o 
   3  14   1        0.98       -2.50      5.56 o 
   4  14   1        9.74       12.24      6.60 o 
   5  14   1        0.25        2.82      6.07 o 
   6  14   1        3.90       20.55     14.60 o 
   7  14   1        2.19       -2.92      9.79 o 
   8  14   1       17.40       39.69     13.21 o 
   9  14   1       45.70       60.23     16.10 o 
  10  14   1        0.98        9.72      6.68 o 
   1  15   1        6.97       -1.48      8.55 o 
   2  15   1       34.72       27.52      7.44 o 
   3  15   1        0.75        8.99      5.87 o 
   4  15   1       35.77       21.89      6.58 o 
   5  15   1       19.59       25.07      6.93 o 
   6  15   1       10.17       -7.37      8.87 o 
   7  15   1       13.84       28.04     10.12 o 
   8  15   1        4.10        2.94     10.75 o 
   9  15   1        9.55       13.83     13.09 o 
   0  16   1       25.04      106.94     20.88 o 
   1  16   1        6.57       -8.54      8.54 o 
   2  16   1       71.92      111.98     13.10 o 
   3  16   1       12.18       13.04      6.69 o 
   4  16   1        4.75       12.76      7.55 o 
   5  16   1        0.81        0.15     10.63 o 
   6  16   1        8.36        9.91      8.67 o 
   7  16   1        1.66       -0.62      6.05 o 
   1  17   1        3.61       39.42     16.09 o 
   2  17   1        5.75        5.59      9.38 o 
   1   0   2    17673.88    18033.40     96.16 o 
   2   0   2      282.11      353.23     10.88 o 
   3   0   2      142.26      187.74      8.85 o 
   4   0   2     1882.07     1965.23     23.38 o 
   5   0   2      203.63      219.50      8.94 o 
   6   0   2     4598.68     4212.60     45.78 o 
   7   0   2    18821.55    21943.37    117.35 o 
   8   0   2     6693.04     6643.87     83.28 o 
   9   0   2        9.39       19.12      7.47 o 
  10   0   2       37.92       18.21      5.76 o 
  11   0   2        5.38        3.63      7.44 o 
  12   0   2     2954.28     2810.12     70.69 o 
  13   0   2      197.41      135.16     23.52 o 
  14   0   2        2.99       -9.36     15.52 o 
  15   0   2       23.54       17.95      9.11 o 
  16   0   2      273.24      252.66     20.97 o 
   1   1   2     3812.80     3971.43     26.65 o 
   2   1   2     2663.52     2467.56     22.99 o 
   3   1   2     6716.07     6450.92     35.85 o 
   4   1   2     6003.74     6122.82     53.55 o 
   5   1   2     1842.84     2011.32     24.64 o 
   6   1   2      202.35      173.00      9.88 o 
   7   1   2      733.27      737.58     15.57 o 
   8   1   2      112.27      129.77      7.72 o 
   9   1   2      317.04      368.57     14.56 o 
  10   1   2      354.04      388.63     13.25 o 
  11   1   2       77.68       34.81      5.17 o 
  12   1   2        2.67       -9.27      9.27 o 
  13   1   2       45.25       15.72      9.92 o 
  14   1   2       87.57       80.19     12.07 o 
  15   1   2       29.05        9.23      6.36 o 
  16   1   2        1.22       14.47      9.69 o 
   0   2   2      154.27      233.22      8.51 o 
   1   2   2    21518.13    20537.74    109.00 o 
   2   2   2     4248.13     3536.37     35.63 o 
   3   2   2     2262.43     2239.49     28.03 o 
   4   2   2     5899.42     5781.34    113.44 o 
   5   2   2     3828.64     3915.04     42.80 o 
   6   2   2      348.65      251.88     11.36 o 
   7   2   2      165.43      145.01     10.78 o 
   8   2   2     1780.68     1716.13     29.25 o 
   9   2   2     5827.43     6003.87     71.11 o 
  10   2   2     6201.45     6040.41     58.03 o 
  11   2   2      143.90      119.92      8.13 o 
  12   2   2       15.74       22.50      7.29 o 
  13   2   2      212.60      167.81     15.95 o 
  14   2   2      345.87      434.04     23.69 o 
  15   2   2       46.13       48.46     14.19 o 
  16   2   2       21.01       23.82     10.38 o 
   1   3   2     4842.58     4653.02     27.89 o 
   2   3   2     1687.64     1469.46     15.54 o 
   3   3   2    15162.71    14152.60     71.58 o 
   4   3   2      850.85      993.80     25.82 o 
   5   3   2      120.00      101.34      8.13 o 
   6   3   2      601.93      488.82     18.96 o 
   7   3   2     2677.01     2877.54     48.74 o 
   8   3   2        0.90       -2.48      4.23 o 
   9   3   2       73.24       54.90      7.25 o 
  10   3   2       55.61       59.59      6.31 o 
  11   3   2        3.77        5.24      8.70 o 
  12   3   2      104.28       86.34     11.41 o 
  13   3   2      106.95       95.82     11.96 o 
  14   3   2        5.26       -1.73      6.42 o 
  15   3   2       21.41       27.89     10.97 o 
  16   3   2        5.54       19.16     10.05 o 
   0   4   2   128163.55   116223.76   1820.99 o 
   1   4   2    26240.04    25271.90    264.28 o 
   2   4   2     6850.91     5769.40     32.99 o 
   3   4   2       85.95       91.64      7.29 o 
   4   4   2      741.83      591.29     17.56 o 
   5   4   2     1246.33     1306.75     28.66 o 
   6   4   2     1152.05     1004.01     27.75 o 
   7   4   2    11781.75    11999.32    102.80 o 
   8   4   2     2755.16     2726.71     47.69 o 
   9   4   2      167.05      176.04     12.46 o 
  10   4   2       13.20       10.70      4.21 o 
  11   4   2        1.59       -7.46      7.46 o 
  12   4   2      571.81      595.81     32.07 o 
  13   4   2      113.43       75.84     16.32 o 
  14   4   2       62.38       59.01      9.75 o 
  15   4   2        0.41       -4.33      5.65 o 
  16   4   2      210.83      235.52     20.58 o 
   1   5   2    13096.69    13807.65     73.47 o 
   2   5   2     4501.11     3404.37     73.51 o 
   3   5   2      602.47      566.95     24.44 o 
   4   5   2     1725.82     1553.19     28.44 o 
   5   5   2        1.32        2.96      3.60 o 
   6   5   2      205.54       92.00      8.96 o 
   7   5   2      163.96      144.07     12.07 o 
   8   5   2     1839.62     1586.86     36.93 o 
   9   5   2      403.45      362.74     16.43 o 
  10   5   2       69.74       58.96      6.21 o 
  11   5   2        5.48       -5.33      5.33 o 
  12   5   2        0.07        2.63      8.97 o 
  13   5   2      321.57      316.93     24.04 o 
  14   5   2        0.45        1.16      7.24 o 
  15   5   2       33.19       34.39      7.60 o 
  16   5   2       11.43       18.33     16.31 o 
   0   6   2       21.68       53.18      8.36 o 
   1   6   2     4835.17     4448.32     45.88 o 
   2   6   2     3891.84     3637.01     61.88 o 
   3   6   2     2071.58     1961.65     56.59 o 
   4   6   2      917.13      908.52     28.57 o 
   5   6   2      233.82      219.50     15.55 o 
   6   6   2     2971.10     3193.02     62.16 o 
   7   6   2      976.99      832.68     39.50 o 
   8   6   2      594.85      555.19     23.81 o 
   9   6   2      372.04      364.80     17.13 o 
  10   6   2     1214.03     1132.66     27.51 o 
  11   6   2       44.97       20.77      7.28 o 
  12   6   2       21.16        3.39      6.54 o 
  13   6   2       56.02       43.39      9.17 o 
  14   6   2       78.80      112.15     13.66 o 
  15   6   2        4.58       11.48      5.79 o 
   1   7   2      620.47      592.08     18.41 o 
   2   7   2      155.52      168.63     15.15 o 
   3   7   2     1267.05     1287.12     47.27 o 
   4   7   2      273.11      264.62     36.41 o 
   5   7   2       34.83       25.82      7.54 o 
   6   7   2       45.77       31.69     11.19 o 
   7   7   2      160.93      157.23     12.69 o 
   8   7   2      137.22       91.20     12.58 o 
   9   7   2      137.70      129.96     10.99 o 
  10   7   2        0.22       -6.07      6.07 o 
  11   7   2        5.17       -8.23      8.23 o 
  12   7   2       11.82       -4.28      8.04 o 
  13   7   2      120.05       85.01      9.65 o 
  14   7   2        2.50        2.77      6.83 o 
  15   7   2        1.85       10.08      7.21 o 
   0   8   2    45246.77    41555.34    345.16 o 
   1   8   2     1899.39     1820.53     41.46 o 
   2   8   2       39.10       18.43      9.26 o 
   3   8   2       51.91       47.79     11.53 o 
   4   8   2      516.37      486.05     32.58 o 
   5   8   2      105.30       92.28     15.47 o 
   6   8   2       30.98       39.14      9.49 o 
   7   8   2      531.73      520.17     24.93 o 
   8   8   2      194.00      167.45     14.78 o 
   9   8   2      612.74      555.42     24.92 o 
  10   8   2      132.79      103.44     13.14 o 
  11   8   2      109.22       88.43     12.82 o 
  12   8   2        6.87        3.26      8.09 o 
  13   8   2       16.57       15.11      7.70 o 
  14   8   2      105.97       70.20      9.98 o 
  15   8   2       39.05       36.30      5.22 o 
   1   9   2      545.51      474.30     33.49 o 
   2   9   2      436.85      391.61     28.14 o 
   3   9   2        0.31        1.39      8.37 o 
   4   9   2      367.45      410.77     48.30 o 
   5   9   2      266.39      226.38     17.16 o 
   6   9   2        8.25        4.89      5.11 o 
   7   9   2      159.49      164.44     13.37 o 
   8   9   2       17.83       16.86      7.01 o 
   9   9   2        7.61       -1.01      7.42 o 
  10   9   2       83.34       57.92      9.59 o 
  11   9   2      165.69      181.34     17.08 o 
  12   9   2       84.28       93.99     11.47 o 
  13   9   2       64.03       46.25      6.96 o 
  14   9   2       22.40       13.03      5.03 o 
   0  10   2       18.93       12.53      7.91 o 
   1  10   2      562.93      546.11     22.08 o 
   2  10   2       13.29        7.37      4.58 o 
   3  10   2      505.07      418.12     15.79 o 
   4  10   2       12.06       -7.17      7.42 o 
   5  10   2       32.74       13.96      5.22 o 
   6  10   2      650.41      512.30     18.60 o 
   7  10   2      242.50      209.30     16.79 o 
   8  10   2      149.43      216.31     20.44 o 
   9  10   2        6.48       -0.83      9.09 o 
  10  10   2       42.19       46.71      9.21 o 
  11  10   2       70.50       52.21     15.16 o 
  12  10   2       39.43       48.96      7.21 o 
  13  10   2       94.43       95.45      7.32 o 
  14  10   2        0.76        3.58      5.48 o 
   1  11   2       71.10       33.48      8.34 o 
   2  11   2      588.96      595.51     18.43 o 
   3  11   2      122.62      137.37      9.69 o 
   4  11   2       16.26        3.47      4.63 o 
   5  11   2        3.50        4.04      4.75 o 
   6  11   2      183.20      147.43     11.19 o 
   7  11   2        3.69        2.66     10.93 o 
   8  11   2        7.78       -4.55      6.68 o 
   9  11   2       83.44       73.65     11.96 o 
  10  11   2       96.03      119.14     13.89 o 
  11  11   2        5.54       -4.96      8.69 o 
  12  11   2       22.65       12.27      7.80 o 
  13  11   2        6.80        2.95      4.01 o 
   0  12   2     2814.56     2358.49     73.67 o 
   1  12   2      139.21      196.39     19.94 o 
   2  12   2        2.96        2.44      5.67 o 
   3  12   2      118.90       76.62     12.07 o 
   4  12   2       18.67       16.93      5.35 o 
   5  12   2       73.72      107.52      9.64 o 
   6  12   2      294.19      264.79     18.29 o 
   7  12   2       71.42       66.52     10.53 o 
   8  12   2        0.20       -0.33      6.46 o 
   9  12   2      294.08      330.46     19.19 o 
  10  12   2      135.67      138.73     15.07 o 
  11  12   2       64.19       47.31     10.95 o 
  12  12   2        1.03        4.22      4.47 o 
   1  13   2        1.32       17.18      8.27 o 
   2  13   2        7.03       15.03      6.42 o 
   3  13   2       28.04       32.24      6.29 o 
   4  13   2       71.15      131.51     10.91 o 
   5  13   2       24.11       30.70      6.40 o 
   6  13   2      126.67      146.48     13.05 o 
   7  13   2       63.37       36.84     10.92 o 
   8  13   2        6.44        3.80     10.51 o 
   9  13   2        0.03        5.20      8.56 o 
  10  13   2       33.68       34.66      6.22 o 
  11  13   2       32.02       37.88      8.89 o 
   0  14   2      315.32      434.72     37.65 o 
   1  14   2        2.14        9.94      8.72 o 
   2  14   2       65.00       81.24      9.82 o 
   3  14   2       76.86       78.28      9.65 o 
   4  14   2        3.13        6.95      5.85 o 
   5  14   2       64.80       46.36      8.29 o 
   6  14   2      119.48      115.87     19.73 o 
   7  14   2       55.41       52.88     17.78 o 
   8  14   2       89.58      128.98     18.65 o 
   9  14   2        3.39       26.12     15.77 o 
  10  14   2        2.34        1.73      6.65 o 
   1  15   2       97.21       85.51     12.70 o 
   2  15   2       12.22       30.56      9.55 o 
   3  15   2       39.67       80.68      9.00 o 
   4  15   2        3.95       11.29      6.17 o 
   5  15   2        6.39       10.25      5.43 o 
   6  15   2       77.54       80.12     18.24 o 
   7  15   2        0.12        2.83      7.88 o 
   8  15   2        0.05       -1.44      6.61 o 
   9  15   2        7.46       15.89      6.87 o 
   0  16   2      128.76      254.43     29.89 o 
   1  16   2       59.95       73.21     10.90 o 
   2  16   2       45.93       62.77     12.02 o 
   3  16   2       37.74       41.92     10.80 o 
   4  16   2        1.61       27.67     12.75 o 
   5  16   2       27.71       50.19      9.66 o 
   6  16   2       47.78       45.30     13.10 o 
   7  16   2        6.89       -2.13      6.97 o 
   1  17   2        8.10       10.63     10.34 o 
   2  17   2       16.30       32.97     13.68 o 
   3  17   2        0.18       -3.71      7.23 o 
   1   1   3     4872.31     5037.50     32.69 o 
   2   1   3    11501.96    12074.34     64.80 o 
   3   1   3       70.48       86.62      4.55 o 
   4   1   3     1864.36     1692.89     20.75 o 
   5   1   3     5999.56     5818.23     70.63 o 
   6   1   3    12901.40    12848.62     87.09 o 
   7   1   3     8134.58     9005.52     58.12 o 
   8   1   3     3542.61     3247.25     37.79 o 
   9   1   3     2011.25     2126.63     38.08 o 
  10   1   3     1238.33     1169.99     24.01 o 
  11   1   3       62.25       50.91      5.57 o 
  12   1   3       97.17       89.60      8.43 o 
  13   1   3      770.35      765.96     38.92 o 
  14   1   3        6.42        1.38      9.29 o 
  15   1   3      148.47      138.52     15.44 o 
  16   1   3      258.81      260.81     20.74 o 
   0   2   3     3530.24     3038.54     22.36 o 
   1   2   3      714.19      477.40     16.81 o 
   2   2   3     7041.81     5969.64    121.91 o 
   3   2   3    19837.01    18477.19     98.71 o 
   4   2   3     1715.38     1846.19     24.24 o 
   5   2   3     1882.42     1877.56     40.50 o 
   6   2   3     1021.08      977.26     25.14 o 
   7   2   3      331.02      515.80     18.41 o 
   8   2   3       50.38       37.13      5.06 o 
   9   2   3      395.09      381.65     16.55 o 
  10   2   3      100.47      100.64      8.44 o 
  11   2   3       73.72       47.82      5.79 o 
  12   2   3        0.39       -7.11      7.11 o 
  13   2   3        5.57       -2.76      7.74 o 
  14   2   3        0.13       -7.93      7.93 o 
  15   2   3       24.67        0.68      8.87 o 
  16   2   3        2.20       11.78     10.07 o 
   1   3   3     3723.84     3869.86     29.39 o 
   2   3   3    23375.23    22273.74    123.35 o 
   3   3   3       23.30       31.82      5.54 o 
   4   3   3     3249.28     3115.22     46.04 o 
   5   3   3       31.38       39.52      6.74 o 
   6   3   3    13655.28    14996.63    148.58 o 
   7   3   3     2604.55     2901.74     44.63 o 
   8   3   3        7.63        3.97      4.98 o 
   9   3   3      225.11      231.86     11.02 o 
  10   3   3        8.75       -5.13      5.13 o 
  11   3   3       86.65       66.97      8.14 o 
  12   3   3      128.96      117.17     13.36 o 
  13   3   3      503.51      439.45     26.37 o 
  14   3   3       18.54       36.61      8.79 o 
  15   3   3       95.27      115.21     11.22 o 
  16   3   3      195.51      187.49     18.67 o 
   0   4   3     2305.59     2514.05     39.69 o 
   1   4   3    42628.30    42259.25    102.10 o 
   2   4   3      214.90      248.64      6.85 o 
   3   4   3      229.20      361.25     10.83 o 
   4   4   3       15.63       38.88      4.90 o 
   5   4   3      790.12      605.32     19.73 o 
   6   4   3      195.16      243.04     13.82 o 
   7   4   3     4524.98     4759.21     58.75 o 
   8   4   3      545.31      627.54     23.10 o 
   9   4   3     2255.52     2226.83     40.12 o 
  10   4   3       24.97       16.88      4.88 o 
  11   4   3      116.67      131.56      9.76 o 
  12   4   3       40.48       27.81      9.85 o 
  13   4   3       12.80       11.40      8.99 o 
  14   4   3       20.91        5.93      8.10 o 
  15   4   3      256.31      269.12     17.40 o 
  16   4   3       21.73       28.33      9.93 o 
   1   5   3    12082.50    11149.07     73.32 o 
   2   5   3      326.62      281.56     11.97 o 
   3   5   3      191.04      176.12     11.41 o 
   4   5   3      874.93      803.61     20.60 o 
   5   5   3     2288.03     2412.52     39.62 o 
   6   5   3       84.23       76.15      7.81 o 
   7   5   3       84.37       97.17      9.93 o 
   8   5   3      754.36      743.04     29.00 o 
   9   5   3      216.64      234.56     16.33 o 
  10   5   3      998.01      948.18     24.35 o 
  11   5   3       74.40       40.33      9.12 o 
  12   5   3      306.53      294.98     20.85 o 
  13   5   3      336.88      352.06     24.18 o 
  14   5   3      112.43      102.25     11.65 o 
  15   5   3      105.78       98.15     10.51 o 
  16   5   3      176.43      175.26     16.24 o 
   0   6   3        4.69        1.97      5.73 o 
   1   6   3      375.21      326.21     12.36 o 
   2   6   3      212.71      224.85      8.49 o 
   3   6   3     4446.83     3990.19     55.89 o 
   4   6   3      101.38       67.32     13.73 o 
   5   6   3     1419.00     1535.55     34.50 o 
   6   6   3       48.62       64.13     11.09 o 
   7   6   3      699.94      699.42     32.55 o 
   8   6   3       14.69       13.73      6.66 o 
   9   6   3      589.17      578.60     25.76 o 
  10   6   3      119.44       76.60      8.52 o 
  11   6   3       34.28       17.02      7.36 o 
  12   6   3      106.71       83.57     11.27 o 
  13   6   3       32.07       16.74      7.84 o 
  14   6   3        8.14       21.51     10.14 o 
  15   6   3       56.87       45.91      7.50 o 
   1   7   3     9922.65     9754.88     89.06 o 
   2   7   3     2606.35     2525.17     50.86 o 
   3   7   3       72.03       48.09     14.39 o 
   4   7   3     1373.93     1250.52     35.46 o 
   5   7   3        0.08        1.13      5.81 o 
   6   7   3     6846.68     6731.29     96.18 o 
   7   7   3       80.22       85.82      9.63 o 
   8   7   3       10.32       -2.49      6.58 o 
   9   7   3       53.58       17.92      5.26 o 
  10   7   3      158.68      172.20     13.71 o 
  11   7   3      175.54      152.26     18.17 o 
  12   7   3       37.92       24.59      8.29 o 
  13   7   3       99.46       87.32     11.21 o 
  14   7   3      106.65      127.75     12.64 o 
  15   7   3        8.76       13.91      5.37 o 
   0   8   3    29322.66    28565.27    294.32 o 
   1   8   3    25341.04    25567.48    186.73 o 
   2   8   3      808.31      757.97     36.75 o 
   3   8   3     1051.27      990.47     44.28 o 
   4   8   3      376.82      448.73     31.74 o 
   5   8   3     3099.95     3064.18     85.86 o 
   6   8   3       45.67       45.72      9.20 o 
   7   8   3     3113.36     3128.38     58.61 o 
   8   8   3      398.78      411.55     22.64 o 
   9   8   3      702.47      647.95     26.80 o 
  10   8   3        5.92       -9.52      9.52 o 
  11   8   3      221.15      194.76     18.60 o 
  12   8   3        0.64       -3.33      6.10 o 
  13   8   3        0.95        1.82      5.73 o 
  14   8   3        6.19        8.57      4.46 o 
  15   8   3       92.92       75.35      7.70 o 
   1   9   3     5043.00     4982.91     72.59 o 
   2   9   3      232.66      207.96     20.98 o 
   3   9   3        2.91        4.42     12.21 o 
   4   9   3      563.59      646.10     39.75 o 
   5   9   3       14.34        1.31      5.90 o 
   6   9   3        2.89       -3.20      6.08 o 
   7   9   3       58.15       44.91      9.44 o 
   8   9   3      155.42      119.39     12.21 o 
   9   9   3       22.49       14.39      8.48 o 
  10   9   3       80.25       80.72     11.50 o 
  11   9   3        1.94       -7.45      7.45 o 
  12   9   3      369.64      339.10     19.28 o 
  13   9   3        0.38       -0.97      4.76 o 
  14   9   3       11.64        3.44      3.41 o 
   0  10   3      494.68      607.50     29.08 o 
   1  10   3      958.92      953.92     29.26 o 
   2  10   3       55.37       20.98      5.27 o 
   3  10   3        7.73       13.71      4.56 o 
   4  10   3       97.36       92.61      7.89 o 
   5  10   3       22.24       29.65      7.25 o 
   6  10   3      323.02      302.34     16.97 o 
   7  10   3      326.15      301.62     19.74 o 
   8  10   3        0.86      -13.29     13.29 o 
   9  10   3       24.16       30.56     10.04 o 
  10  10   3       21.13       17.79      7.26 o 
  11  10   3      177.23      163.93     13.04 o 
  12  10   3      118.26      115.38     10.55 o 
  13  10   3        9.74        5.61      3.35 o 
  14  10   3       56.92       65.35     12.56 o 
   1  11   3      796.70      807.76     23.77 o 
   2  11   3      840.90      620.31     18.65 o 
   3  11   3       34.88       21.41      4.84 o 
   4  11   3      172.37      132.91     12.57 o 
   5  11   3       26.16       20.15      5.85 o 
   6  11   3      788.98      813.16     24.16 o 
   7  11   3        0.70       -2.60      7.55 o 
   8  11   3       45.00       32.02      8.09 o 
   9  11   3        2.34       -8.35      8.71 o 
  10  11   3       54.75       29.46      9.02 o 
  11  11   3       31.69       45.29      9.49 o 
  12  11   3       96.34       63.90      8.21 o 
  13  11   3        3.77       -5.45      5.45 o 
   0  12   3     4991.06     3807.87    101.05 o 
   1  12   3     2017.43     2033.84     48.12 o 
   2  12   3       15.80       26.95      6.25 o 
   3  12   3       69.57       74.78      7.39 o 
   4  12   3       35.00       47.70      6.13 o 
   5  12   3      639.34      616.89     22.60 o 
   6  12   3      114.23       78.67     10.76 o 
   7  12   3       42.39       36.06     12.04 o 
   8  12   3       46.82       43.91      9.94 o 
   9  12   3       27.49       51.70     10.11 o 
  10  12   3       33.57       42.03      8.86 o 
  11  12   3       22.31       32.12     10.73 o 
  12  12   3       78.24       79.68      7.89 o 
   1  13   3      192.66      171.56     16.60 o 
   2  13   3       57.67       67.79      9.49 o 
   3  13   3       66.65       64.43      8.04 o 
   4  13   3       27.56       35.98      6.97 o 
   5  13   3        0.01        9.40      5.71 o 
   6  13   3        7.05       11.20      5.92 o 
   7  13   3       23.66        7.03     10.24 o 
   8  13   3      177.93      225.22     23.40 o 
   9  13   3       98.40       79.57      9.90 o 
  10  13   3        0.87        3.01      4.52 o 
  11  13   3       55.28       71.54     11.50 o 
   0  14   3        7.65       54.69     18.12 o 
   1  14   3      235.34      283.15     18.96 o 
   2  14   3       19.85       -1.26      5.70 o 
   3  14   3        0.82        8.73      7.57 o 
   4  14   3        3.78       -0.71      5.34 o 
   5  14   3      107.91      104.90     10.40 o 
   6  14   3        3.13        4.87      7.38 o 
   7  14   3       51.20       55.33     15.05 o 
   8  14   3       19.73       40.35     12.52 o 
   9  14   3       27.14       33.06     11.50 o 
  10  14   3        1.14        7.54      6.06 o 
   1  15   3        7.12       29.15      9.25 o 
   2  15   3      177.54      192.31     17.03 o 
   3  15   3        1.13       -4.04      5.14 o 
   4  15   3       68.02       97.19     10.11 o 
   5  15   3        4.50        7.76      5.89 o 
   6  15   3       18.60       63.43     13.68 o 
   7  15   3        2.85       12.19      8.19 o 
   8  15   3       32.60       37.34      9.90 o 
   9  15   3       12.29       16.92      6.29 o 
   0  16   3      373.74      374.57     31.66 o 
   1  16   3       31.81       63.43     14.12 o 
   2  16   3        3.75        4.92     10.06 o 
   3  16   3       91.13      110.75     14.15 o 
   4  16   3       14.07       21.45     11.71 o 
   5  16   3        3.41       -4.22     10.62 o 
   6  16   3       34.74       23.84      8.93 o 
   7  16   3        9.42       15.95      8.31 o 
   1  17   3        7.12       12.29     11.12 o 
   2  17   3        0.35       15.54      9.96 o 
   3  17   3       15.17        7.44      6.98 o 
   0   0   4    36732.63    38507.68    156.90 o 
   2   0   4     3341.50     3412.81     59.96 o 
   3   0   4     1256.06     1408.98     34.60 o 
   4   0   4    11731.12    12135.18     98.26 o 
   5   0   4     2383.99     1568.36     25.44 o 
   6   0   4     8867.58    10206.98     71.86 o 
   7   0   4      117.01      121.33      9.77 o 
   8   0   4       93.89      127.17     11.97 o 
   9   0   4     9054.48     9189.47    143.16 o 
  10   0   4        8.12        5.39      6.38 o 
  11   0   4     1571.91     1414.81     41.87 o 
  12   0   4       70.97       67.13     14.23 o 
  13   0   4      873.57      769.77     52.29 o 
  14   0   4      125.82      105.83     20.58 o 
  15   0   4     1300.46     1206.06     52.28 o 
  16   0   4        0.07       11.67      8.40 o 
   1   1   4    60944.14    57487.08   2099.73 o 
   2   1   4    15800.37    15353.80     73.13 o 
   3   1   4    14426.54    14504.42     81.10 o 
   4   1   4      257.37      329.39      8.64 o 
   5   1   4     2435.64     2789.32     27.78 o 
   6   1   4     6823.60     7502.11     51.59 o 
   7   1   4    18695.56    21171.66     88.75 o 
   8   1   4       93.77      101.51      7.09 o 
   9   1   4      136.60      171.12     14.93 o 
  10   1   4      500.24      494.07     16.50 o 
  11   1   4      394.35      375.13     19.45 o 
  12   1   4      974.17      882.00     23.99 o 
  13   1   4      188.85      162.79     17.90 o 
  14   1   4        1.13       -9.31      9.31 o 
  15   1   4        0.87        0.14      6.55 o 
  16   1   4        0.59        9.09      7.76 o 
   0   2   4      527.87      422.27     10.54 o 
   1   2   4    22942.63    24674.52    126.22 o 
   2   2   4    26710.73    27728.52    102.11 o 
   3   2   4    73419.03    72414.13    168.10 o 
   4   2   4       11.61        4.19      1.82 o 
   5   2   4        5.57        7.17      2.33 o 
   6   2   4      396.70      360.10     14.14 o 
   7   2   4    33223.45    33980.09    261.44 o 
   8   2   4      877.66      871.27     22.47 o 
   9   2   4      320.61      385.78     21.76 o 
  10   2   4      544.05      486.21     18.42 o 
  11   2   4      451.71      404.00     15.91 o 
  12   2   4       59.77       31.62      8.40 o 
  13   2   4      186.35      219.57     17.67 o 
  14   2   4        2.81       -6.32      6.32 o 
  15   2   4       36.15       44.43     13.35 o 
  16   2   4       96.79      107.99     14.50 o 
   1   3   4    77070.26    76205.50    924.59 o 
   2   3   4     3643.96     2720.62     30.22 o 
   3   3   4     5224.37     5473.15     54.26 o 
   4   3   4     2436.66     2303.37     34.66 o 
   5   3   4     1524.53     1790.21     33.52 o 
   6   3   4     2297.62     2158.05     40.21 o 
   7   3   4       41.87       61.14      8.13 o 
   8   3   4      147.39      164.81     13.52 o 
   9   3   4      996.79     1107.69     23.59 o 
  10   3   4      380.46      427.90     18.53 o 
  11   3   4       80.88       53.32      7.30 o 
  12   3   4       17.72       15.04      7.54 o 
  13   3   4      213.07      197.08     18.54 o 
  14   3   4       23.80       18.38      7.49 o 
  15   3   4       30.39       20.00      5.99 o 
  16   3   4        2.72        8.81     11.14 o 
   0   4   4    81918.02    79176.04    225.72 o 
   1   4   4    49371.52    46687.99    185.24 o 
   2   4   4     2505.68     1870.84     27.31 o 
   3   4   4       69.30       47.05      3.41 o 
   4   4   4     1993.93     1889.50     27.84 o 
   5   4   4     6716.89     6276.69     56.77 o 
   6   4   4     3140.88     3778.26     48.55 o 
   7   4   4       13.32        2.99      5.69 o 
   8   4   4        5.68       -1.57      6.55 o 
   9   4   4     2173.17     2076.04     38.92 o 
  10   4   4        1.62        0.10      6.20 o 
  11   4   4     1179.88     1077.86     27.08 o 
  12   4   4        2.04       -4.58      8.39 o 
  13   4   4      192.91      203.79     18.99 o 
  14   4   4       26.15       27.06      8.91 o 
  15   4   4      429.24      448.79     21.20 o 
  16   4   4        0.11        2.59      5.50 o 
   1   5   4     8612.55     8614.82    147.63 o 
   2   5   4     5426.87     5592.26     52.26 o 
   3   5   4     1687.38     1891.09     28.28 o 
   4   5   4      142.90      117.55      7.32 o 
   5   5   4      284.74      232.30     11.47 o 
   6   5   4     4550.10     4555.36     59.20 o 
   7   5   4    13322.28    14270.83    103.60 o 
   8   5   4      648.53      558.88     25.44 o 
   9   5   4       48.70       24.67      7.38 o 
  10   5   4      173.75      147.69     10.12 o 
  11   5   4      374.65      379.29     17.20 o 
  12   5   4     1291.66     1294.26     47.08 o 
  13   5   4      230.62      239.32     21.25 o 
  14   5   4        0.33        7.16      6.26 o 
  15   5   4        7.76        7.91      6.16 o 
  16   5   4       11.58       31.73      9.22 o 
   0   6   4       29.21       25.75      6.15 o 
   1   6   4     1198.42     1485.28     26.76 o 
   2   6   4      258.78      358.62     10.81 o 
   3   6   4      116.27      151.82      9.52 o 
   4   6   4       93.07      115.36      9.17 o 
   5   6   4     4458.72     4590.88     76.76 o 
   6   6   4      139.77      126.35     16.08 o 
   7   6   4     5821.12     5547.10     76.57 o 
   8   6   4      107.71      109.07     11.24 o 
   9   6   4      389.29      297.72     16.60 o 
  10   6   4      434.82      375.15     15.69 o 
  11   6   4      242.83      242.43     16.55 o 
  12   6   4        5.75        5.33      8.09 o 
  13   6   4      149.18      190.69     17.87 o 
  14   6   4      203.71      188.64     16.30 o 
  15   6   4       16.63       12.98      7.80 o 
   1   7   4      554.12      738.65     25.61 o 
   2   7   4     1973.18     1960.97     39.95 o 
   3   7   4     1370.51     1473.57     85.10 o 
   4   7   4      288.17      317.08     25.76 o 
   5   7   4      600.26      742.52     30.16 o 
   6   7   4      245.74      298.89     22.65 o 
   7   7   4        2.22        6.28      5.54 o 
   8   7   4      131.91      101.86     11.41 o 
   9   7   4       34.86       29.81      7.28 o 
  10   7   4       17.88       -1.53      7.63 o 
  11   7   4       16.68       12.50      8.01 o 
  12   7   4       23.21       13.63      6.93 o 
  13   7   4        7.07        3.10      6.98 o 
  14   7   4        5.75        4.79      6.80 o 
  15   7   4       21.08       29.14      5.72 o 
   0   8   4     1253.58     1200.60     62.28 o 
   1   8   4      633.53      770.17     45.27 o 
   2   8   4       13.62        2.87      9.59 o 
   3   8   4      274.90      252.56     23.20 o 
   4   8   4       57.01       42.30     11.52 o 
   5   8   4      780.48      781.97     44.83 o 
   6   8   4      409.43      358.38     21.49 o 
   7   8   4     1735.98     1671.70     48.50 o 
   8   8   4       52.81       50.91      8.69 o 
   9   8   4       51.44       21.00      7.18 o 
  10   8   4        2.25      -11.14     11.14 o 
  11   8   4       10.64       11.30     10.07 o 
  12   8   4      290.58      258.46     14.70 o 
  13   8   4       64.36       77.22     13.52 o 
  14   8   4        0.48       -4.04      6.48 o 
  15   8   4        0.19       11.94      5.81 o 
   1   9   4     7164.53     7372.50    107.59 o 
   2   9   4        5.77       -3.49     12.09 o 
   3   9   4        0.60       -1.15      6.96 o 
   4   9   4       92.04       75.82     12.01 o 
   5   9   4        4.64       27.20      8.23 o 
   6   9   4       70.84       92.82     13.30 o 
   7   9   4     1312.17     1363.64     45.90 o 
   8   9   4        6.00       -8.27      8.27 o 
   9   9   4       49.72       33.79     11.91 o 
  10   9   4       66.05       29.91      9.09 o 
  11   9   4        2.82       -6.54      6.54 o 
  12   9   4       81.42       65.47     11.32 o 
  13   9   4      140.62      132.02     10.43 o 
  14   9   4        9.89        3.33      4.04 o 
   0  10   4       14.89       -7.14      8.04 o 
   1  10   4      294.28      339.88     17.54 o 
   2  10   4       15.44       14.62      5.55 o 
   3  10   4       18.32       51.97      7.00 o 
   4  10   4        1.38        1.47      8.91 o 
   5  10   4     3147.10     3329.32     66.83 o 
   6  10   4      175.50      166.22     18.98 o 
   7  10   4      162.10      144.37     14.17 o 
   8  10   4       47.26       11.22     10.48 o 
   9  10   4      895.91      900.89     33.96 o 
  10  10   4       49.29       31.12      7.56 o 
  11  10   4       57.67       40.57      7.65 o 
  12  10   4       26.08       21.30      6.30 o 
  13  10   4        3.75        3.60      7.82 o 
  14  10   4       98.95      106.12     10.89 o 
   1  11   4      487.18      288.68     14.41 o 
   2  11   4      162.66      126.02      9.27 o 
   3  11   4       77.88       66.46      7.04 o 
   4  11   4       36.35       38.65      5.60 o 
   5  11   4      113.44      149.97     11.41 o 
   6  11   4      352.18      346.59     17.39 o 
   7  11   4       20.87       24.78      7.12 o 
   8  11   4       76.73       51.65     18.88 o 
   9  11   4        3.69      -10.35     10.35 o 
  10  11   4        6.17        9.80      8.70 o 
  11  11   4       95.15      125.10     21.46 o 
  12  11   4       44.88       33.02      8.37 o 
  13  11   4        8.26       13.48      4.39 o 
   0  12   4     1925.78     1825.46     58.74 o 
   1  12   4     1926.70     1847.59     46.06 o 
   2  12   4       42.22       63.93      7.41 o 
   3  12   4     1018.72      992.40     26.64 o 
   4  12   4        0.04       -4.82      5.09 o 
   5  12   4       95.94      130.99     13.47 o 
   6  12   4        0.58       -8.26      8.26 o 
   7  12   4     1041.52     1033.44     46.53 o 
   8  12   4       36.32       43.62      9.89 o 
   9  12   4        0.07       -7.84      7.84 o 
  10  12   4        4.89       -1.33      5.77 o 
  11  12   4      393.46      364.83     18.25 o 
  12  12   4      272.80      258.90     12.56 o 
   1  13   4      841.12      994.66     34.86 o 
   2  13   4        6.78       24.83      8.27 o 
   3  13   4       12.38       25.79      6.33 o 
   4  13   4        5.34       -5.76      6.23 o 
   5  13   4      129.98      144.87     12.25 o 
   6  13   4        5.87       13.33      6.77 o 
   7  13   4       65.09       83.38     16.21 o 
   8  13   4        3.28       11.93     10.35 o 
   9  13   4        0.12       -2.29      6.21 o 
  10  13   4       16.83       10.27      4.75 o 
  11  13   4        4.96       14.21      7.47 o 
   0  14   4      141.22      191.76     30.30 o 
   1  14   4      147.86      248.31     20.72 o 
   2  14   4        0.62       14.85      7.57 o 
   3  14   4       21.68       25.56      6.31 o 
   4  14   4        0.31       -2.63      5.46 o 
   5  14   4      345.58      403.04     18.49 o 
   6  14   4       29.19       38.11      9.57 o 
   7  14   4        4.77       17.54     11.46 o 
   8  14   4        1.69       16.33     10.18 o 
   9  14   4      247.31      314.08     52.73 o 
  10  14   4        3.25        3.81      6.01 o 
   1  15   4       31.66       17.27      8.66 o 
   2  15   4      125.25       86.77     12.83 o 
   3  15   4       10.73       21.01      6.22 o 
   4  15   4        0.13        6.17      6.60 o 
   5  15   4       20.10       31.60      8.98 o 
   6  15   4       34.96       22.98     25.93 o 
   7  15   4        2.50       -2.17      8.35 o 
   8  15   4       41.93       42.40     10.56 o 
   9  15   4        3.36        5.06      4.66 o 
   0  16   4      325.51      207.23     24.85 o 
   1  16   4      174.82      218.69     19.82 o 
   2  16   4       12.98       44.03     10.50 o 
   3  16   4      143.53      200.33     20.92 o 
   4  16   4        2.07       -4.47      9.65 o 
   5  16   4       98.02       73.61     10.67 o 
   6  16   4       44.47        1.71      6.35 o 
   1  17   4       12.48       30.84     11.00 o 
   2  17   4        5.56       14.28     10.24 o 
   3  17   4       41.88       67.01     14.82 o 
   4  17   4        6.70        0.29      6.79 o 
   1   1   5      202.62      191.22      5.98 o 
   2   1   5      950.71     1021.15     19.96 o 
   3   1   5     1312.85     1160.50     24.18 o 
   4   1   5     1325.98     1259.38     19.02 o 
   5   1   5       34.72       66.26      4.64 o 
   6   1   5     1382.59     1302.55     18.09 o 
   7   1   5     4425.00     5387.63     44.52 o 
   8   1   5      141.75      150.15      9.37 o 
   9   1   5      377.69      343.16     20.13 o 
  10   1   5       38.57       35.97      6.00 o 
  11   1   5      672.07      679.58     20.30 o 
  12   1   5     1194.14     1068.88     33.21 o 
  13   1   5       43.64       40.77      9.58 o 
  14   1   5       12.17       10.74      8.23 o 
  15   1   5       14.44       10.86     10.50 o 
  16   1   5       77.74       80.75     11.70 o 
   0   2   5     2468.81     2031.61     27.11 o 
   1   2   5      688.45      638.42     14.85 o 
   2   2   5     2974.82     2539.90     32.58 o 
   3   2   5    12724.60    11837.22     98.63 o 
   4   2   5     2088.74     1729.29     26.09 o 
   5   2   5      978.31      960.33     18.19 o 
   6   2   5      612.78      668.39     22.37 o 
   7   2   5     3498.90     3794.98     57.38 o 
   8   2   5       22.65       50.31      5.90 o 
   9   2   5      892.51      762.78     26.96 o 
  10   2   5        4.07        9.42      4.57 o 
  11   2   5      602.74      563.69     19.79 o 
  12   2   5       34.41        9.47      6.97 o 
  13   2   5        7.94        8.85      6.74 o 
  14   2   5      104.50      112.96     14.49 o 
  15   2   5      152.68      158.23     22.49 o 
  16   2   5       13.33       14.96     11.28 o 
   1   3   5    40298.05    39631.18    341.50 o 
   2   3   5       26.05       24.35      4.60 o 
   3   3   5       44.88       32.59      4.80 o 
   4   3   5      200.20      185.12     10.40 o 
   5   3   5      521.28      413.61     16.57 o 
   6   3   5     1221.45     1003.15     32.75 o 
   7   3   5     4255.07     4730.83     92.46 o 
   8   3   5     2380.66     2468.79     71.43 o 
   9   3   5       30.31       19.80      4.67 o 
  10   3   5      928.02      886.27     25.08 o 
  11   3   5      326.89      363.42     19.43 o 
  12   3   5      151.16      113.48     13.76 o 
  13   3   5       24.31        4.95      9.10 o 
  14   3   5       36.13       36.51      8.20 o 
  15   3   5       32.60        9.39      5.70 o 
  16   3   5      132.05      130.46     17.99 o 
   0   4   5    22718.19    24727.65    191.86 o 
   1   4   5    34152.75    36430.48    323.93 o 
   2   4   5     6343.06     5691.19     96.44 o 
   3   4   5     1074.24     1007.52     26.27 o 
   4   4   5     5707.32     5803.35     58.58 o 
   5   4   5     1107.41     1141.58     28.57 o 
   6   4   5     2419.68     2611.08     40.55 o 
   7   4   5       35.27       39.23      8.16 o 
   8   4   5      100.83       75.61      9.43 o 
   9   4   5      476.00      456.21     17.06 o 
  10   4   5       12.62        0.17      5.29 o 
  11   4   5      633.13      618.84     21.98 o 
  12   4   5      372.46      365.45     25.68 o 
  13   4   5     1519.46     1463.21     47.94 o 
  14   4   5        8.49       13.81      7.27 o 
  15   4   5      219.47      229.83     15.63 o 
  16   4   5       45.76       50.19     10.56 o 
   1   5   5      160.48      150.60      5.86 o 
   2   5   5     2226.69     2315.94     26.96 o 
   3   5   5     6673.36     6381.72     64.60 o 
   4   5   5     2521.22     2306.41     37.07 o 
   5   5   5      324.62      314.83     13.24 o 
   6   5   5     1640.22     1631.06     32.64 o 
   7   5   5      445.10      487.15     26.37 o 
   8   5   5     1232.03     1231.42     37.60 o 
   9   5   5       53.33       48.44     11.84 o 
  10   5   5       95.36       99.58      9.56 o 
  11   5   5       28.65       24.30     12.04 o 
  12   5   5      138.07      124.55     16.35 o 
  13   5   5        0.64       10.53     10.50 o 
  14   5   5        0.37       -5.81      6.61 o 
  15   5   5        6.19       12.15      7.00 o 
  16   5   5       73.31       87.30     11.71 o 
   0   6   5      415.08      358.20     28.97 o 
   1   6   5       30.41       84.11      7.20 o 
   2   6   5     1022.81     1076.35     18.78 o 
   3   6   5     3351.80     3112.47     41.64 o 
   4   6   5       31.60       23.30      5.23 o 
   5   6   5     2595.44     2507.90     45.27 o 
   6   6   5       80.89       72.43      9.11 o 
   7   6   5     5342.44     5256.55     86.40 o 
   8   6   5      130.47      127.48     12.18 o 
   9   6   5     1534.37     1470.19     41.41 o 
  10   6   5       96.30      116.24     10.26 o 
  11   6   5      463.72      450.30     24.72 o 
  12   6   5      142.48      148.30     14.91 o 
  13   6   5      128.69      168.23     17.99 o 
  14   6   5      138.84      151.32     13.31 o 
  15   6   5      173.59      177.97     12.44 o 
   1   7   5    13755.08    13081.04    292.78 o 
   2   7   5     2015.47     1726.98     38.35 o 
   3   7   5      860.78      853.82     39.70 o 
   4   7   5        4.92        2.93     13.02 o 
   5   7   5        0.55        5.64      8.85 o 
   6   7   5      494.11      450.33     25.09 o 
   7   7   5        1.73        6.64      8.29 o 
   8   7   5     1066.35     1137.18     32.76 o 
   9   7   5       62.61       71.81     10.08 o 
  10   7   5      427.95      360.40     19.86 o 
  11   7   5      723.48      755.39     31.97 o 
  12   7   5       97.25      104.63     12.95 o 
  13   7   5       40.88       45.01      8.55 o 
  14   7   5       10.08       19.89      6.18 o 
  15   7   5        4.40        0.82      4.06 o 
   0   8   5    21759.10    21181.35    256.69 o 
   1   8   5     8108.99     8421.82    177.68 o 
   2   8   5       48.75       52.01     17.18 o 
   3   8   5      448.10      442.74     30.32 o 
   4   8   5      188.88      194.19     22.08 o 
   5   8   5     1774.16     1860.17     67.58 o 
   6   8   5      813.03      846.42     38.41 o 
   7   8   5      247.76      237.00     16.60 o 
   8   8   5        3.25       13.81      9.67 o 
   9   8   5       52.61       26.99      7.55 o 
  10   8   5       21.50        8.80      7.71 o 
  11   8   5     1190.93     1165.31     36.11 o 
  12   8   5      214.90      219.02     14.69 o 
  13   8   5      794.17      775.76     26.89 o 
  14   8   5        0.37       -4.07      4.49 o 
  15   8   5      163.57      145.54     12.16 o 
   1   9   5     1894.23     1853.84     97.79 o 
   2   9   5        8.83        2.27     10.76 o 
   3   9   5      570.43      649.78     55.96 o 
   4   9   5      405.50      397.30     25.32 o 
   5   9   5      215.72      251.04     19.64 o 
   6   9   5      686.80      706.82     36.71 o 
   7   9   5      663.36      616.59     30.22 o 
   8   9   5      787.58      760.46     31.24 o 
   9   9   5       15.40       17.96      9.63 o 
  10   9   5        0.69       -3.71      6.87 o 
  11   9   5       16.94       14.71      9.68 o 
  12   9   5        0.55       -1.02      6.03 o 
  13   9   5       13.41       19.55     10.27 o 
  14   9   5        0.74       -3.79      3.80 o 
   0  10   5      257.03      183.37     25.83 o 
   1  10   5       12.67        3.04      4.79 o 
   2  10   5       81.75      134.16      9.79 o 
   3  10   5      142.44      106.34      9.02 o 
   4  10   5      177.85      239.23     13.33 o 
   5  10   5      112.97      122.91     11.26 o 
   6  10   5      100.64      106.39     11.19 o 
   7  10   5      758.05      871.34     33.91 o 
   8  10   5        1.26       -6.43      7.82 o 
   9  10   5      284.68      297.12     20.14 o 
  10  10   5       95.64      112.36     11.40 o 
  11  10   5        2.28        6.83      6.83 o 
  12  10   5       62.96       53.86      7.49 o 
  13  10   5      120.06      122.39      7.81 o 
  14  10   5        1.33       -0.71      6.57 o 
   1  11   5      197.43      230.73     15.06 o 
   2  11   5      252.87      275.10     14.28 o 
   3  11   5      130.07       80.22      7.78 o 
   4  11   5       24.30       32.12      5.80 o 
   5  11   5       56.15       87.41      9.41 o 
   6  11   5      600.43      645.92     25.64 o 
   7  11   5        3.91       -4.37      8.10 o 
   8  11   5      298.39      345.56     29.23 o 
   9  11   5       55.01       56.98     10.79 o 
  10  11   5       66.85       77.88     11.89 o 
  11  11   5      873.72      853.37     35.53 o 
  12  11   5      105.92      102.36     10.16 o 
  13  11   5       34.43       34.32      5.66 o 
   0  12   5      530.89      364.93     41.43 o 
   1  12   5       94.02       86.95     13.31 o 
   2  12   5      196.81      261.01     15.35 o 
   3  12   5        3.69        2.63      5.58 o 
   4  12   5       42.19       31.65      6.03 o 
   5  12   5      241.28      207.82     18.93 o 
   6  12   5      234.82      211.94     20.18 o 
   7  12   5       22.15       11.16     14.80 o 
   8  12   5        0.16       10.37      7.28 o 
   9  12   5        2.49        4.22      7.00 o 
  10  12   5       74.03       67.20     10.74 o 
  11  12   5      120.33      136.45     11.84 o 
  12  12   5        0.21       16.74      4.70 o 
   1  13   5     1361.53     1606.90     44.20 o 
   2  13   5      106.38      152.24     12.94 o 
   3  13   5       59.50       46.08      7.06 o 
   4  13   5       67.14       81.00      9.95 o 
   5  13   5        0.39        4.74      7.05 o 
   6  13   5      140.32      154.74     16.28 o 
   7  13   5      137.55      122.79     17.13 o 
   8  13   5      133.38      128.86     25.96 o 
   9  13   5        5.79       20.54      7.29 o 
  10  13   5        9.66       36.91      6.61 o 
  11  13   5       12.10        8.04      5.89 o 
   0  14   5      338.42      352.48     34.83 o 
   1  14   5       35.81       55.10     11.41 o 
   2  14   5        4.29        2.56      7.73 o 
   3  14   5        6.37        9.17      8.09 o 
   4  14   5        0.14        3.20      5.75 o 
   5  14   5       87.34      111.49     12.96 o 
   6  14   5       43.89       46.41     10.08 o 
   7  14   5        5.81       33.44     10.91 o 
   8  14   5       22.36       13.96     12.57 o 
   9  14   5        1.70        4.99     16.12 o 
  10  14   5       17.66       26.84     15.22 o 
   1  15   5        5.19       35.93     10.47 o 
   2  15   5       49.81       53.97     11.51 o 
   3  15   5       93.80       79.87     13.17 o 
   4  15   5        0.46        5.55      5.22 o 
   5  15   5       26.15       33.31      8.35 o 
   6  15   5       44.96       62.28      9.90 o 
   7  15   5        0.57        8.46     25.68 o 
   8  15   5       41.07       41.65     10.07 o 
   9  15   5        9.18       27.93     10.61 o 
   0  16   5      224.36      283.47     38.28 o 
   1  16   5      320.54      316.29     27.74 o 
   2  16   5       14.50       16.92     10.56 o 
   3  16   5       38.80       60.75     13.39 o 
   4  16   5        2.61       -9.65      9.65 o 
   5  16   5        1.24       20.29      6.60 o 
   6  16   5       10.45       14.86      8.16 o 
   1  17   5      135.15      183.85     18.83 o 
   2  17   5        1.12        5.25      7.17 o 
   3  17   5        6.03       11.19      9.80 o 
   4  17   5        0.99       -4.31      6.61 o 
   0   0   6       95.85      141.58     37.73 o 
   1   0   6     1159.61     1252.87     24.84 o 
   2   0   6    33950.49    33650.63    140.89 o 
   3   0   6    34621.13    33413.08     97.23 o 
   4   0   6     2654.08     2904.48     48.79 o 
   5   0   6      337.66      326.53     13.26 o 
   6   0   6     4634.33     4539.07     47.14 o 
   7   0   6       55.11       23.32      9.71 o 
   8   0   6     5571.73     5753.65    107.58 o 
   9   0   6       38.49       29.81      9.08 o 
  10   0   6      328.61      304.82     21.19 o 
  11   0   6      304.88      244.23     22.17 o 
  12   0   6      973.89     1058.92     61.13 o 
  13   0   6     3440.02     3083.91    103.10 o 
  14   0   6        4.37       -3.57     10.14 o 
  15   0   6        0.29        3.50      7.97 o 
  16   0   6      447.65      489.45     35.98 o 
   1   1   6       39.93       38.20      4.08 o 
   2   1   6      797.36      685.40     17.23 o 
   3   1   6     1124.59     1183.51     25.11 o 
   4   1   6     1937.34     2217.93     38.60 o 
   5   1   6     1988.42     1896.39     24.22 o 
   6   1   6     1665.98     1635.92     20.20 o 
   7   1   6      719.05      726.96     18.61 o 
   8   1   6     1745.04     1947.07     38.15 o 
   9   1   6       88.14      105.95     11.32 o 
  10   1   6     1134.46     1035.21     25.41 o 
  11   1   6      240.78      213.18     11.58 o 
  12   1   6      564.18      561.69     24.26 o 
  13   1   6      677.56      568.36     26.98 o 
  14   1   6        4.90       19.70      7.65 o 
  15   1   6       13.36        8.57      9.19 o 
  16   1   6       39.38       45.92     11.43 o 
   0   2   6    26675.84    29572.44    116.39 o 
   1   2   6     3417.47     2899.49     33.84 o 
   2   2   6       44.32       17.53      3.65 o 
   3   2   6       59.14       57.55      6.56 o 
   4   2   6      611.59      385.98     14.56 o 
   5   2   6      466.36      356.64     13.37 o 
   6   2   6       14.22        7.02      4.53 o 
   7   2   6      479.97      534.91     19.78 o 
   8   2   6     1597.63     1691.46     36.72 o 
   9   2   6     1003.15      955.08     28.25 o 
  10   2   6     1733.14     1716.28     34.95 o 
  11   2   6      420.75      409.73     17.25 o 
  12   2   6       44.27       47.73      9.74 o 
  13   2   6      284.06      309.51     19.89 o 
  14   2   6      523.42      559.60     26.21 o 
  15   2   6      606.33      587.49     54.13 o 
  16   2   6        9.11        3.15      5.62 o 
   1   3   6     4297.07     4302.82     41.36 o 
   2   3   6     1679.14     1768.43     34.85 o 
   3   3   6     5546.09     5084.18    114.36 o 
   4   3   6     1344.72     1336.91     32.02 o 
   5   3   6       12.98       -1.54      5.01 o 
   6   3   6      711.88      896.89     31.34 o 
   7   3   6     7465.88     7716.05    144.50 o 
   8   3   6     2710.37     3045.41     66.79 o 
   9   3   6       57.96       36.97      5.52 o 
  10   3   6       12.04       16.54      4.68 o 
  11   3   6      552.34      514.52     21.35 o 
  12   3   6     1383.69     1414.23     43.16 o 
  13   3   6       29.12       32.11     13.58 o 
  14   3   6        6.22        6.90      7.03 o 
  15   3   6        8.58        4.63      7.60 o 
  16   3   6       15.16       28.23      9.52 o 
   0   4   6      185.73      365.82     25.88 o 
   1   4   6     2021.73     2514.79     43.23 o 
   2   4   6      989.74     1321.89     35.85 o 
   3   4   6     3159.07     3665.75     43.37 o 
   4   4   6       34.97       93.52      8.25 o 
   5   4   6      116.77      112.85     11.02 o 
   6   4   6       59.14       42.64      7.69 o 
   7   4   6     1233.40      927.60     29.86 o 
   8   4   6      276.95      298.41     18.55 o 
   9   4   6      243.03      218.32     12.21 o 
  10   4   6       30.74       12.45      5.81 o 
  11   4   6      419.89      431.63     18.68 o 
  12   4   6      478.25      521.42     27.01 o 
  13   4   6      988.70      950.10     40.16 o 
  14   4   6        0.38        9.96      7.31 o 
  15   4   6        0.22        6.68      5.82 o 
  16   4   6      217.57      205.01     17.93 o 
   1   5   6      247.25      228.60     15.53 o 
   2   5   6     1866.27     1674.43     30.36 o 
   3   5   6       22.93       19.70      3.53 o 
   4   5   6       56.91       60.87      7.21 o 
   5   5   6      296.01      346.41     16.87 o 
   6   5   6      195.19      184.20     15.61 o 
   7   5   6      257.20      234.18     18.76 o 
   8   5   6       75.93       88.95     14.10 o 
   9   5   6      170.36      176.90     11.95 o 
  10   5   6      335.86      322.16     14.83 o 
  11   5   6       96.97       83.21      9.43 o 
  12   5   6        0.39        8.12      8.83 o 
  13   5   6      802.30      706.03     33.35 o 
  14   5   6        0.03        3.35      6.92 o 
  15   5   6        4.70       17.84      5.72 o 
  16   5   6        4.80        7.81      6.05 o 
   0   6   6      525.22      304.33     18.52 o 
   1   6   6     3564.46     3118.06     47.99 o 
   2   6   6      534.79      439.34     17.84 o 
   3   6   6     1266.95     1186.71     26.37 o 
   4   6   6     1171.95     1070.21     27.62 o 
   5   6   6      832.43      728.47     24.85 o 
   6   6   6      242.29      235.52     17.58 o 
   7   6   6     2252.50     2324.15     58.10 o 
   8   6   6       23.75       24.61      5.60 o 
   9   6   6      218.52      202.67     14.55 o 
  10   6   6      589.01      558.89     21.93 o 
  11   6   6      102.96      102.04     14.52 o 
  12   6   6      134.72      169.27     16.12 o 
  13   6   6      477.42      531.04     27.95 o 
  14   6   6       42.51       48.31     11.92 o 
  15   6   6        8.84       11.50      8.12 o 
   1   7   6    11599.24    11717.48    154.55 o 
   2   7   6     1376.81     1297.13     31.73 o 
   3   7   6      808.89      755.26     55.41 o 
   4   7   6      706.51      659.55     53.99 o 
   5   7   6       82.27       57.91     21.00 o 
   6   7   6      295.05      311.61     41.55 o 
   7   7   6     1425.26     1510.66     35.53 o 
   8   7   6      367.47      399.31     22.15 o 
   9   7   6       13.48        4.04      7.05 o 
  10   7   6        1.73        9.79     10.72 o 
  11   7   6     1972.53     2059.28     54.80 o 
  12   7   6      460.57      470.56     24.17 o 
  13   7   6       38.33       59.74     10.92 o 
  14   7   6        1.35        5.44      6.11 o 
  15   7   6        3.82        7.00      4.69 o 
   0   8   6     6533.09     7087.35    151.42 o 
   1   8   6    12334.08    12863.40    165.32 o 
   2   8   6      260.59      311.22     36.91 o 
   3   8   6      127.10      148.20     27.17 o 
   4   8   6      964.03      910.45     67.07 o 
   5   8   6     1158.82     1269.97     82.61 o 
   6   8   6      257.04      213.35     19.27 o 
   7   8   6      378.29      390.78     21.37 o 
   8   8   6      187.12      204.90     16.67 o 
   9   8   6      218.87      185.99     17.69 o 
  10   8   6      328.96      347.07     22.09 o 
  11   8   6       26.59       37.85     15.91 o 
  12   8   6       58.04       47.84      7.97 o 
  13   8   6        1.91       11.69      7.20 o 
  14   8   6        7.96        9.90      5.79 o 
   1   9   6       34.57       26.10     16.72 o 
   2   9   6      376.27      402.09     42.92 o 
   3   9   6      228.65      201.41     32.68 o 
   4   9   6        6.68        8.03      5.10 o 
   5   9   6      137.73       98.71      9.99 o 
   6   9   6      231.61      213.10     20.64 o 
   7   9   6      465.11      448.21     27.50 o 
   8   9   6      259.80      333.52     21.31 o 
   9   9   6       39.94       18.88      9.45 o 
  10   9   6       62.78      102.18     12.64 o 
  11   9   6      174.04      212.26     15.24 o 
  12   9   6       13.69       31.38      6.39 o 
  13   9   6      236.76      277.45     17.34 o 
  14   9   6        1.16        2.10      3.62 o 
   0  10   6       18.31       33.19      7.75 o 
   1  10   6       23.36       26.87      5.91 o 
   2  10   6      204.63      178.35     11.30 o 
   3  10   6      178.13      129.85      9.78 o 
   4  10   6       66.18       89.17      9.13 o 
   5  10   6       28.16       43.88      7.76 o 
   6  10   6      243.75      204.41     15.50 o 
   7  10   6     1376.13     1380.58     55.01 o 
   8  10   6        2.04        2.35      8.54 o 
   9  10   6        0.14        0.06      6.93 o 
  10  10   6       31.52       43.33      9.43 o 
  11  10   6      177.63      172.58     12.80 o 
  12  10   6       54.48       55.97      7.51 o 
  13  10   6        6.64        6.31      6.43 o 
   1  11   6     1075.16      857.92     25.49 o 
   2  11   6      197.04      184.13     13.36 o 
   3  11   6       61.87       65.75      8.32 o 
   4  11   6        3.12        0.32      5.66 o 
   5  11   6      592.72      471.95     21.72 o 
   6  11   6       39.24       48.82      9.64 o 
   7  11   6       10.53        5.83     10.25 o 
   8  11   6       38.51       31.30      9.62 o 
   9  11   6       20.08       13.43      8.53 o 
  10  11   6       10.16       30.23      8.88 o 
  11  11   6      550.49      585.04     26.52 o 
  12  11   6       52.07       68.07      8.66 o 
  13  11   6        5.19        8.00      4.54 o 
   0  12   6     3216.79     3163.43     77.70 o 
   1  12   6     2290.50     2507.69     54.20 o 
   2  12   6        5.08       -5.73      5.73 o 
   3  12   6       38.58       48.85      6.81 o 
   4  12   6      236.19      259.29     15.20 o 
   5  12   6      393.63      498.30     27.68 o 
   6  12   6      136.43      119.78     14.52 o 
   7  12   6        7.81       -4.29      8.96 o 
   8  12   6       26.62       38.85      8.49 o 
   9  12   6       22.84       18.36      7.81 o 
  10  12   6      295.43      351.80     18.17 o 
  11  12   6       50.01       69.08      9.39 o 
  12  12   6       16.25       21.79      4.47 o 
   1  13   6      580.13      546.80     26.81 o 
   2  13   6        8.46       32.41      9.95 o 
   3  13   6        0.49        3.91      5.95 o 
   4  13   6       19.75        9.83      8.47 o 
   5  13   6       18.00        9.81      9.17 o 
   6  13   6       35.71       42.04      8.64 o 
   7  13   6       42.40       29.87     10.85 o 
   8  13   6        8.48       31.49     11.93 o 
   9  13   6        4.28       12.71      7.17 o 
  10  13   6       35.71       42.11      6.53 o 
  11  13   6        3.45       10.35      8.81 o 
   0  14   6       13.64      100.66     23.00 o 
   1  14   6       35.57       44.63     11.09 o 
   2  14   6       31.93      106.37     12.62 o 
   3  14   6      119.02      128.46     11.65 o 
   4  14   6        1.94        5.46      5.45 o 
   5  14   6       76.69       68.64      9.85 o 
   6  14   6      128.61      126.53     13.55 o 
   7  14   6      315.86      361.13     25.39 o 
   8  14   6        2.35       19.47     10.62 o 
   9  14   6       14.87       18.51     16.08 o 
  10  14   6        9.24       16.34      6.72 o 
   1  15   6       31.38      107.17     20.08 o 
   2  15   6        0.06       32.46     13.03 o 
   3  15   6        0.50       10.66      9.71 o 
   4  15   6       50.32       86.28     11.49 o 
   5  15   6      418.93      441.58     20.96 o 
   6  15   6       81.53       84.79     16.67 o 
   7  15   6        3.92       20.35     10.37 o 
   8  15   6        1.44        0.92      7.71 o 
   0  16   6      230.29      240.96     36.07 o 
   1  16   6       14.09       84.16     25.20 o 
   2  16   6        6.08       55.23     19.91 o 
   3  16   6       29.75       32.41     11.45 o 
   4  16   6       35.46       34.54      9.74 o 
   5  16   6       39.84       38.75     11.41 o 
   1  17   6      262.90      305.28     22.67 o 
   2  17   6       11.53       16.06      7.38 o 
   3  17   6        0.56        1.09      8.32 o 
   4  17   6        1.06       -6.80      6.80 o 
   1   1   7    15468.41    15025.16     84.11 o 
   2   1   7     1256.76     1337.83     25.02 o 
   3   1   7     5626.10     5523.54     68.44 o 
   4   1   7     1154.78     1121.06     28.18 o 
   5   1   7       74.70       35.32      5.31 o 
   6   1   7     1691.16     1705.17     23.41 o 
   7   1   7        1.71       -4.36      4.79 o 
   8   1   7     3255.99     3328.02     50.63 o 
   9   1   7       23.18       17.69      5.79 o 
  10   1   7      899.32      903.82     23.74 o 
  11   1   7     1787.23     1877.39     32.31 o 
  12   1   7       29.27       24.02      6.82 o 
  13   1   7     1420.48     1399.79     41.26 o 
  14   1   7        2.39       -4.73      6.42 o 
  15   1   7      204.35      202.67     21.65 o 
  16   1   7       54.80       39.31      8.52 o 
   0   2   7    15874.86    15510.84    254.50 o 
   1   2   7     5296.11     4671.63     37.59 o 
   2   2   7     4977.77     4222.70     45.69 o 
   3   2   7        0.18        6.52      4.70 o 
   4   2   7      321.52      395.15     17.26 o 
   5   2   7     1190.57     1169.15     27.84 o 
   6   2   7       15.77        8.47      5.60 o 
   7   2   7       77.87       57.67      7.34 o 
   8   2   7       34.39       56.09      7.85 o 
   9   2   7        7.92        4.60      5.31 o 
  10   2   7       77.64       94.86      8.80 o 
  11   2   7      689.24      652.95     22.95 o 
  12   2   7      356.94      403.65     23.85 o 
  13   2   7       56.03       52.65      9.77 o 
  14   2   7       17.59       27.05      8.64 o 
  15   2   7       57.40       58.69     18.64 o 
  16   2   7        8.36       16.33      9.73 o 
   1   3   7     3328.02     3483.87     56.00 o 
   2   3   7        4.98        4.56      3.75 o 
   3   3   7     8580.15     8842.00    106.83 o 
   4   3   7        2.39        7.33      4.73 o 
   5   3   7     1002.66      958.13     30.35 o 
   6   3   7      598.32      567.39     25.15 o 
   7   3   7      722.73      892.05     34.42 o 
   8   3   7      591.27      593.25     26.73 o 
   9   3   7      236.79      243.44     11.90 o 
  10   3   7       71.66       74.98      8.24 o 
  11   3   7     4640.45     4619.38     63.76 o 
  12   3   7      170.97      155.03     15.29 o 
  13   3   7     1422.80     1466.20     42.21 o 
  14   3   7       34.40       22.69      9.76 o 
  15   3   7      176.95      223.19     17.55 o 
  16   3   7        9.21       -4.73      5.83 o 
   0   4   7     2422.64     2026.98     25.96 o 
   1   4   7      840.57      865.25     23.71 o 
   2   4   7      640.95      826.03    123.95 o 
   3   4   7      806.63      654.48     24.69 o 
   4   4   7     1189.90     1308.58     33.33 o 
   5   4   7      190.38      165.85     13.46 o 
   6   4   7     1566.11     1546.84     42.88 o 
   7   4   7        1.18        7.84      6.62 o 
   8   4   7     5629.99     5514.32     78.57 o 
   9   4   7      571.29      526.33     18.39 o 
  10   4   7     1375.69     1337.06     31.82 o 
  11   4   7       53.82       70.72     21.95 o 
  12   4   7       45.03       50.55     10.07 o 
  13   4   7      198.49      211.83     19.67 o 
  14   4   7      161.61      163.40     15.64 o 
  15   4   7        0.31        0.61      4.65 o 
  16   4   7       63.09       44.33      9.10 o 
   1   5   7     1611.96     1363.31     23.90 o 
   2   5   7       51.11       36.01      5.39 o 
   3   5   7       23.84       46.34      6.47 o 
   4   5   7     1215.57     1156.46     32.23 o 
   5   5   7       51.70       53.49      8.46 o 
   6   5   7       49.83       33.54      7.59 o 
   7   5   7      309.57      259.83     20.19 o 
   8   5   7      810.36      849.64     31.65 o 
   9   5   7      189.19      196.70     12.72 o 
  10   5   7        5.97       -0.40      5.41 o 
  11   5   7     1336.55     1329.30     46.89 o 
  12   5   7       13.15       11.86      9.09 o 
  13   5   7      217.72      277.82     21.77 o 
  14   5   7        9.82        0.20      6.20 o 
  15   5   7      118.68      114.20     10.33 o 
  16   5   7      105.47      105.97     15.36 o 
   0   6   7     1027.74     1326.74     39.72 o 
   1   6   7       14.21       26.46      5.35 o 
   2   6   7     1291.24     1123.35     29.40 o 
   3   6   7     1008.90      912.27     21.09 o 
   4   6   7     3312.17     3022.10     53.14 o 
   5   6   7       94.16       97.99     11.47 o 
   6   6   7      586.64      509.44     25.92 o 
   7   6   7      191.09      182.79     17.02 o 
   8   6   7      197.34      172.27     11.75 o 
   9   6   7       53.54       31.59      7.22 o 
  10   6   7      336.44      324.26     18.41 o 
  11   6   7     1182.32     1176.55     44.38 o 
  12   6   7      662.96      699.34     29.67 o 
  13   6   7       21.06       18.35      8.53 o 
  14   6   7       38.58       41.90      7.63 o 
  15   6   7       22.47       10.39      4.36 o 
   1   7   7     4706.09     4773.39     64.63 o 
   2   7   7     2702.52     2707.01     54.43 o 
   3   7   7      799.35      823.38     35.89 o 
   4   7   7       41.92       51.64     11.37 o 
   5   7   7      674.18      737.54     61.15 o 
   6   7   7      153.38      143.12     30.73 o 
   7   7   7     2732.58     2825.78     55.36 o 
   8   7   7       46.66       43.45     12.75 o 
   9   7   7       85.46       82.35     12.38 o 
  10   7   7      701.05      722.01     41.06 o 
  11   7   7     2027.36     2089.93     46.91 o 
  12   7   7       82.77       80.23     11.51 o 
  13   7   7      202.77      266.18     19.44 o 
  14   7   7        6.80       14.57      6.39 o 
  15   7   7      139.25      118.64      8.98 o 
   0   8   7     1536.73     1535.87     72.19 o 
   1   8   7     2313.16     2449.73     63.08 o 
   2   8   7      107.70      171.37     29.11 o 
   3   8   7       94.64       97.82     22.71 o 
   4   8   7      926.26      951.41     69.72 o 
   5   8   7      150.73      210.03     24.94 o 
   6   8   7       92.34       83.59     16.59 o 
   7   8   7      155.83      136.60     12.48 o 
   8   8   7      486.76      490.40     28.95 o 
   9   8   7        0.06        4.85      7.50 o 
  10   8   7     1441.59     1587.78     44.89 o 
  11   8   7      179.22      204.16     23.34 o 
  12   8   7      201.26      227.12     14.44 o 
  13   8   7       33.74       40.85      7.60 o 
  14   8   7      100.76       98.41      9.91 o 
   1   9   7     1209.10     1156.65     45.36 o 
   2   9   7       31.39       41.66     17.04 o 
   3   9   7      215.39      205.68     33.16 o 
   4   9   7      666.59      720.20     26.88 o 
   5   9   7      358.60      353.99     17.41 o 
   6   9   7       13.74       -4.82      6.96 o 
   7   9   7       53.90       55.70      8.40 o 
   8   9   7      497.44      447.74     26.52 o 
   9   9   7      138.22      151.58     16.51 o 
  10   9   7       41.92       37.34      9.12 o 
  11   9   7      177.43      182.12     15.78 o 
  12   9   7       38.35       29.76      6.67 o 
  13   9   7        9.40       14.59      6.55 o 
  14   9   7        8.50        2.04      3.65 o 
   0  10   7      124.11      195.81     19.44 o 
   1  10   7      689.64      714.29     21.96 o 
   2  10   7      114.24      168.60     12.13 o 
   3  10   7       43.59       17.44      6.14 o 
   4  10   7       86.79      108.90     11.12 o 
   5  10   7      670.16      580.20     25.65 o 
   6  10   7      323.93      321.96     24.78 o 
   7  10   7      119.52      125.99     16.90 o 
   8  10   7      198.16      162.19     16.96 o 
   9  10   7      146.32      122.88     13.01 o 
  10  10   7        5.14       21.84     15.95 o 
  11  10   7      213.74      188.80     13.23 o 
  12  10   7      141.33      153.37     13.72 o 
  13  10   7       82.21       90.22      8.71 o 
   1  11   7     5977.72     5777.26     93.28 o 
   2  11   7      944.80      829.26     27.51 o 
   3  11   7      220.91      295.65     16.80 o 
   4  11   7      402.92      428.77     20.18 o 
   5  11   7      477.17      531.11     28.01 o 
   6  11   7        2.18       -9.05      9.05 o 
   7  11   7      341.88      365.36     23.95 o 
   8  11   7       26.86        5.20     11.23 o 
   9  11   7       53.47       43.08     11.40 o 
  10  11   7       39.55       23.78     10.31 o 
  11  11   7       94.69      121.94     17.67 o 
  12  11   7       30.86       48.65      7.23 o 
  13  11   7       53.75       56.32      7.23 o 
   0  12   7      790.77     1005.70     45.08 o 
   1  12   7     2401.99     2427.65     53.99 o 
   2  12   7       22.24       54.26      9.93 o 
   3  12   7        9.50        3.83      7.66 o 
   4  12   7      143.64      141.75     12.54 o 
   5  12   7      248.27      331.24     22.74 o 
   6  12   7        4.47       -8.60      8.60 o 
   7  12   7       27.52       39.18     14.79 o 
   8  12   7        3.88        6.80      9.60 o 
   9  12   7        0.18       -3.04      6.37 o 
  10  12   7       53.84      101.25     15.05 o 
  11  12   7      273.79      239.23     14.56 o 
  12  12   7      108.23      124.88      9.69 o 
   1  13   7      359.00      501.32     25.41 o 
   2  13   7       56.48       40.46      9.32 o 
   3  13   7       32.04       20.58      6.28 o 
   4  13   7       38.53       68.58      9.04 o 
   5  13   7        0.62       -2.92      6.24 o 
   6  13   7       64.46       47.99      9.61 o 
   7  13   7      142.51      142.75     18.71 o 
   8  13   7      404.03      436.59     29.53 o 
   9  13   7       82.63       71.47      9.74 o 
  10  13   7       76.32       73.16      9.40 o 
  11  13   7       41.40       41.46      8.51 o 
   0  14   7      408.06      505.84     41.02 o 
   1  14   7        1.73       15.47     10.76 o 
   2  14   7       50.98       59.19      9.95 o 
   3  14   7       22.79       26.20     11.38 o 
   4  14   7      100.17       98.52     10.36 o 
   5  14   7      160.04      129.14     12.39 o 
   6  14   7       20.02       34.61      8.95 o 
   7  14   7      125.32      128.05     19.73 o 
   8  14   7        1.89       16.98      8.05 o 
   9  14   7       24.52       53.48     11.29 o 
  10  14   7       43.34       28.25     10.22 o 
   1  15   7      970.02      973.39     41.82 o 
   2  15   7      142.99      134.56     20.45 o 
   3  15   7        2.36       -5.06      9.11 o 
   4  15   7       39.00       19.16      8.66 o 
   5  15   7        0.49       18.84      6.81 o 
   6  15   7       10.83       27.50      7.55 o 
   7  15   7       39.67       50.87     10.28 o 
   8  15   7        0.31        1.14      7.24 o 
   0  16   7      230.50      153.51     29.54 o 
   1  16   7      206.92      252.95     45.50 o 
   2  16   7       53.45      104.48     20.98 o 
   3  16   7        0.25       15.24      8.47 o 
   4  16   7        6.60        2.17      6.84 o 
   5  16   7       35.18       53.77     13.37 o 
   1  17   7        7.80       11.56      9.08 o 
   2  17   7       57.84       69.44     11.49 o 
   3  17   7        0.25       -9.20      9.20 o 
   4  17   7        2.35       -6.02      6.02 o 
   0   0   8      596.63      589.93     15.93 o 
   1   0   8      884.79      790.90     17.99 o 
   2   0   8      416.64      478.23     18.77 o 
   3   0   8     2082.74     2201.39     43.71 o 
   4   0   8    19658.25    19445.08    143.55 o 
   5   0   8     1765.01     1748.98     27.23 o 
   6   0   8     1479.04     1511.33     42.53 o 
   7   0   8       30.08       28.26      7.85 o 
   8   0   8     1966.79     1884.39     63.63 o 
   9   0   8      248.25      262.95     25.88 o 
  10   0   8     7537.97     7195.46     87.68 o 
  11   0   8      454.12      566.49     27.33 o 
  12   0   8        0.22        8.57     12.03 o 
  13   0   8      254.91      214.33     27.97 o 
  14   0   8     2015.95     1903.35     73.89 o 
  15   0   8       53.60       45.75     14.07 o 
  16   0   8        2.25       10.27      7.93 o 
   1   1   8      341.69      419.73     12.52 o 
   2   1   8     5498.64     5545.37     53.06 o 
   3   1   8      540.47      705.65     21.10 o 
   4   1   8      823.58      783.14     24.43 o 
   5   1   8       98.42      130.82      9.86 o 
   6   1   8      111.91      123.74      6.44 o 
   7   1   8        0.46        3.16      4.21 o 
   8   1   8      760.13      712.74     24.10 o 
   9   1   8        0.01       -5.65      5.65 o 
  10   1   8      590.55      640.29     23.09 o 
  11   1   8      855.01      903.87     28.21 o 
  12   1   8      356.99      327.94     18.57 o 
  13   1   8        3.53       17.76      8.53 o 
  14   1   8        0.01        1.27     11.08 o 
  15   1   8       16.05       20.26     10.02 o 
  16   1   8       10.80        6.83      5.11 o 
   0   2   8     1760.34     1445.45     33.73 o 
   1   2   8     1283.00     1398.80     22.11 o 
   2   2   8    17483.21    16874.57     95.82 o 
   3   2   8     5491.93     4920.42     70.11 o 
   4   2   8     4237.70     3569.52     75.23 o 
   5   2   8      630.07      647.63     21.45 o 
   6   2   8     2647.58     2870.36     48.40 o 
   7   2   8        0.39        3.78      4.83 o 
   8   2   8     2575.24     2429.02     45.28 o 
   9   2   8      191.20      186.81     11.87 o 
  10   2   8      674.15      731.40     23.14 o 
  11   2   8     2622.11     2512.23     47.26 o 
  12   2   8     1968.86     2270.68     53.91 o 
  13   2   8      595.04      571.33     26.34 o 
  14   2   8        4.53        2.31      5.78 o 
  15   2   8        9.87       -1.16     10.79 o 
  16   2   8      481.62      444.23     25.42 o 
   1   3   8     8772.88     8438.46     65.69 o 
   2   3   8      327.38      268.30     17.21 o 
   3   3   8        1.26        7.65      5.14 o 
   4   3   8      181.37      277.14     20.39 o 
   5   3   8       22.23        8.45      5.23 o 
   6   3   8        6.10        3.02      5.09 o 
   7   3   8      421.18      406.23     33.13 o 
   8   3   8      229.10      266.95     17.72 o 
   9   3   8       19.06       11.02      3.99 o 
  10   3   8     3778.01     3671.56     51.99 o 
  11   3   8     1450.25     1438.97     39.03 o 
  12   3   8       22.28       19.76      7.77 o 
  13   3   8      484.00      522.10     36.05 o 
  14   3   8      158.26      151.36     15.90 o 
  15   3   8        6.25       -3.01      5.64 o 
  16   3   8        3.46       11.64     11.55 o 
   0   4   8     4859.82     4063.53    143.45 o 
   1   4   8     5206.45     5570.83     52.62 o 
   2   4   8     1836.16     1807.71     43.99 o 
   3   4   8     3685.61     3373.90     59.58 o 
   4   4   8     9845.27     8501.91    101.15 o 
   5   4   8      787.58      953.88     31.79 o 
   6   4   8        4.95       24.78      6.96 o 
   7   4   8        0.23       -5.52      5.52 o 
   8   4   8      368.21      335.37     19.87 o 
   9   4   8      215.64      187.89     11.55 o 
  10   4   8     4755.73     4563.17     65.72 o 
  11   4   8      182.32      171.28     14.23 o 
  12   4   8       24.85       12.50      7.15 o 
  13   4   8      230.80      223.27     19.59 o 
  14   4   8      822.78      843.53     32.68 o 
  15   4   8       31.01       23.36      5.30 o 
  16   4   8        7.32        0.09      6.17 o 
   1   5   8        2.56        7.68      4.05 o 
   2   5   8       13.79       10.20      8.40 o 
   3   5   8       47.62       57.63      8.50 o 
   4   5   8       27.67       21.37      7.36 o 
   5   5   8      481.05      425.03     22.25 o 
   6   5   8       96.21       79.01     11.00 o 
   7   5   8      184.32      190.78     17.46 o 
   8   5   8      384.18      389.48     18.71 o 
   9   5   8       10.02        3.23      6.74 o 
  10   5   8       89.23       48.84     11.14 o 
  11   5   8       32.99       58.28     15.50 o 
  12   5   8        0.16       -6.95      8.94 o 
  13   5   8       53.55       31.11     10.15 o 
  14   5   8        0.66       -6.71      6.71 o 
  15   5   8       15.20       19.63      5.80 o 
  16   5   8        0.10       -4.03      5.11 o 
   0   6   8      564.12      508.90     25.85 o 
   1   6   8     5310.07     4981.19     65.38 o 
   2   6   8       16.20       19.83      5.48 o 
   3   6   8     1218.06     1009.34     23.07 o 
   4   6   8      138.29      184.59     14.58 o 
   5   6   8     4669.67     4872.47     74.46 o 
   6   6   8      355.39      381.18     23.65 o 
   7   6   8      133.76      150.48     11.98 o 
   8   6   8      506.26      457.50     20.64 o 
   9   6   8      256.56      255.74     18.07 o 
  10   6   8     1884.53     1911.79     53.83 o 
  11   6   8      101.11      120.01     16.02 o 
  12   6   8      284.98      340.24     21.26 o 
  13   6   8       14.04       20.11     10.06 o 
  14   6   8        7.34       14.04      7.24 o 
  15   6   8        4.82        4.79      7.09 o 
   1   7   8       31.23       38.76      7.46 o 
   2   7   8      132.41      130.59     11.53 o 
   3   7   8       78.50       59.66     11.45 o 
   4   7   8     1813.39     1877.13     59.52 o 
   5   7   8       18.18       17.91      7.35 o 
   6   7   8      131.51      125.80     18.82 o 
   7   7   8      272.70      267.29     17.51 o 
   8   7   8      108.16       84.61     11.99 o 
   9   7   8      113.05       98.79     13.55 o 
  10   7   8      341.92      381.90     28.96 o 
  11   7   8      179.26      215.68     17.33 o 
  12   7   8      104.28       97.90     12.45 o 
  13   7   8      174.65      222.68     20.47 o 
  14   7   8       52.25       53.89      7.43 o 
  15   7   8        0.00       -4.30      4.30 o 
   0   8   8     2392.71     2283.85     89.37 o 
   1   8   8      295.68      334.77     41.52 o 
   2   8   8     2270.16     2237.52     97.71 o 
   3   8   8      223.71      193.83     31.94 o 
   4   8   8      436.33      407.80     46.75 o 
   5   8   8       73.04       82.06     13.72 o 
   6   8   8      220.74      183.94     16.25 o 
   7   8   8       22.16       12.74     10.55 o 
   8   8   8     1784.90     1762.46     46.64 o 
   9   8   8       79.55       66.42     11.52 o 
  10   8   8      153.74      235.70     22.78 o 
  11   8   8     1224.17     1264.74     35.64 o 
  12   8   8        9.91       -0.05      6.03 o 
  13   8   8       42.29       33.32      7.73 o 
  14   8   8       53.65       54.30      8.16 o 
   1   9   8      710.89      767.65     37.84 o 
   2   9   8      616.87      510.59     50.18 o 
   3   9   8       17.57        8.14      6.93 o 
   4   9   8       12.02       -6.08      6.08 o 
   5   9   8        4.96       10.88      7.84 o 
   6   9   8       85.99       44.64     10.11 o 
   7   9   8      328.13      319.14     23.57 o 
   8   9   8       41.87       48.33      9.73 o 
   9   9   8       10.80       20.52      8.52 o 
  10   9   8      244.58      184.71     18.12 o 
  11   9   8      246.93      284.85     18.57 o 
  12   9   8       17.64        1.57      5.26 o 
  13   9   8        0.27        2.79      5.34 o 
  14   9   8       11.54       -2.29      5.39 o 
   0  10   8     1534.99     1799.42     45.53 o 
   1  10   8       25.37       22.56      5.70 o 
   2  10   8       64.28       49.81      7.10 o 
   3  10   8       44.84       50.68      7.56 o 
   4  10   8     3272.95     3297.55     63.12 o 
   5  10   8     1128.35     1005.70     37.05 o 
   6  10   8       52.64       36.54      8.35 o 
   7  10   8        4.21        1.17      7.54 o 
   8  10   8       64.30       63.82     12.25 o 
   9  10   8        1.08       -3.70      8.18 o 
  10  10   8     1457.80     1488.43     47.09 o 
  11  10   8        0.91        7.89      6.12 o 
  12  10   8        0.72        1.70      4.19 o 
  13  10   8       34.87       23.44      8.07 o 
   1  11   8       10.24       65.32     10.96 o 
   2  11   8      196.81      238.58     15.47 o 
   3  11   8       55.94       33.95      8.60 o 
   4  11   8      500.53      571.81     23.13 o 
   5  11   8       13.17        7.27     10.57 o 
   6  11   8       35.18       26.75      9.31 o 
   7  11   8      377.44      355.86     24.13 o 
   8  11   8        1.74       13.55      9.08 o 
   9  11   8        0.17        8.18      8.50 o 
  10  11   8      103.61      127.83     13.88 o 
  11  11   8        4.74        4.12      6.81 o 
  12  11   8       72.37       40.25      6.98 o 
  13  11   8       13.46       21.55      5.01 o 
   0  12   8      377.32      619.40     44.03 o 
   1  12   8      992.28     1002.62     35.21 o 
   2  12   8     2086.86     2138.55     45.67 o 
   3  12   8        1.01        3.43      5.25 o 
   4  12   8      127.35      143.86     13.86 o 
   5  12   8      108.22      100.78     13.02 o 
   6  12   8       79.75       59.77     11.91 o 
   7  12   8       45.13       24.83     11.45 o 
   8  12   8      336.78      332.27     21.39 o 
   9  12   8        4.73       15.57      6.84 o 
  10  12   8      129.69      173.87     15.59 o 
  11  12   8      345.38      302.02     15.77 o 
  12  12   8       34.63       47.02      8.02 o 
   1  13   8        0.27       17.60      8.32 o 
   2  13   8      199.26      194.72     16.07 o 
   3  13   8        6.53        6.91      5.75 o 
   4  13   8       14.93       15.42      5.69 o 
   5  13   8      145.04      149.14     14.86 o 
   6  13   8       33.06       45.50      9.86 o 
   7  13   8        1.08        8.83     13.03 o 
   8  13   8        0.25        2.81     13.25 o 
   9  13   8        8.71       10.91      6.97 o 
  10  13   8       75.96       68.73      9.38 o 
  11  13   8       86.02       74.62     14.79 o 
   0  14   8      339.29      426.81     57.99 o 
   1  14   8      190.57      220.05     19.30 o 
   2  14   8       15.29       -6.68     16.72 o 
   3  14   8        0.12        8.93      7.05 o 
   4  14   8      304.45      270.40     17.06 o 
   5  14   8      129.75      154.37     13.13 o 
   6  14   8       46.48       60.57      9.80 o 
   7  14   8       48.97      121.85     21.66 o 
   8  14   8       20.49       38.42     10.26 o 
   9  14   8        6.22       14.72      8.99 o 
  10  14   8      212.26      193.20     21.62 o 
   1  15   8      214.43      272.91     45.46 o 
   2  15   8       26.29       23.34     12.63 o 
   3  15   8        2.36       -3.33      8.99 o 
   4  15   8       20.96       15.74      8.36 o 
   5  15   8        8.75       21.62      7.51 o 
   6  15   8       12.24        7.22      6.80 o 
   7  15   8        3.58       -1.63      7.90 o 
   8  15   8       90.32       71.53     14.58 o 
   0  16   8       41.64      123.70     27.63 o 
   1  16   8      317.99      397.36     31.24 o 
   2  16   8      269.51      413.96     29.82 o 
   3  16   8        1.06        4.80     16.81 o 
   4  16   8      149.40      157.64     16.50 o 
   5  16   8      114.63      118.09     18.85 o 
   1  17   8        9.64       24.74      9.38 o 
   2  17   8        0.03       -1.74      6.61 o 
   3  17   8        0.00        8.75      8.68 o 
   4  17   8        0.38       -3.87      4.97 o 
   1   1   9       83.11      112.63      4.41 o 
   2   1   9     1356.95     1269.96     30.24 o 
   3   1   9       45.19       41.07      6.20 o 
   4   1   9     4243.73     4397.36     94.89 o 
   5   1   9       20.14       34.58      3.88 o 
   6   1   9      170.48      217.97     10.38 o 
   7   1   9        0.73        4.62      4.11 o 
   8   1   9      119.43      164.61     12.03 o 
   9   1   9       45.69       43.57      6.10 o 
  10   1   9      672.09      653.41     22.33 o 
  11   1   9     4264.59     4223.19     51.23 o 
  12   1   9        0.45        2.73      6.38 o 
  13   1   9      129.78      156.08     14.43 o 
  14   1   9      148.64      136.43     14.34 o 
  15   1   9       53.55       26.38      9.39 o 
  16   1   9        1.77       -9.53      9.65 o 
   0   2   9       78.60       54.40      7.20 o 
   1   2   9     5514.35     5554.35     57.42 o 
   2   2   9     3936.87     3497.97     45.45 o 
   3   2   9      237.35      423.03     17.49 o 
   4   2   9      474.73      691.66     24.47 o 
   5   2   9     4182.43     4522.47     66.70 o 
   6   2   9     1003.38      935.24     28.25 o 
   7   2   9        7.05        6.18      4.44 o 
   8   2   9      643.70      591.59     22.89 o 
   9   2   9       48.80       51.93      6.16 o 
  10   2   9      544.63      597.27     21.60 o 
  11   2   9        1.02       17.64      6.54 o 
  12   2   9       51.72       38.87      9.88 o 
  13   2   9      297.84      323.69     20.06 o 
  14   2   9       21.97       18.88     11.96 o 
  15   2   9        5.63        2.32     14.17 o 
  16   2   9       30.62       21.85     12.71 o 
   1   3   9     1002.32      835.35     17.81 o 
   2   3   9     2297.73     2132.86     43.94 o 
   3   3   9       68.81       22.78      6.72 o 
   4   3   9     6148.58     6873.69    106.79 o 
   5   3   9       93.32      107.11     11.56 o 
   6   3   9      101.14       98.37     11.63 o 
   7   3   9      234.61      290.33     20.41 o 
   8   3   9        4.41        5.80      5.18 o 
   9   3   9       37.25       29.82      6.70 o 
  10   3   9       35.52       30.57      6.78 o 
  11   3   9     1857.84     1860.83     42.49 o 
  12   3   9      567.30      594.85     33.40 o 
  13   3   9      146.91      151.29     14.13 o 
  14   3   9       43.54       65.87      9.85 o 
  15   3   9       95.31      109.36     12.27 o 
  16   3   9        2.60        9.75      6.25 o 
   0   4   9     3323.59     3165.75     43.31 o 
   1   4   9      504.46      532.65     17.51 o 
   2   4   9     3869.44     3858.88     59.12 o 
   3   4   9      242.35      283.49     17.81 o 
   4   4   9     3325.84     3301.28     60.99 o 
   5   4   9      448.83      375.60     20.84 o 
   6   4   9     1270.96     1157.55     38.44 o 
   7   4   9      210.22      210.83     18.15 o 
   8   4   9      931.76      930.71     25.64 o 
   9   4   9       27.76       14.94      4.94 o 
  10   4   9     1404.61     1438.25     35.82 o 
  11   4   9     2727.69     2921.61     51.81 o 
  12   4   9      258.04      251.52     21.12 o 
  13   4   9      293.17      329.72     23.45 o 
  14   4   9      459.36      466.53     24.72 o 
  15   4   9       25.06       32.53      5.77 o 
  16   4   9      112.52      111.52     12.67 o 
   1   5   9    10350.43    10461.16     79.14 o 
   2   5   9      698.77      655.59     25.43 o 
   3   5   9        6.40        8.26      6.03 o 
   4   5   9      309.55      357.88     25.45 o 
   5   5   9     1069.08     1180.83     36.91 o 
   6   5   9     1413.84     1314.75     41.88 o 
   7   5   9       24.97       22.26      6.75 o 
   8   5   9      678.40      645.38     24.26 o 
   9   5   9       21.03       28.35      5.67 o 
  10   5   9       90.57       93.76      9.91 o 
  11   5   9      698.34      698.37     39.32 o 
  12   5   9      164.36      138.68     16.54 o 
  13   5   9      128.39      137.65     15.90 o 
  14   5   9        5.91        7.35      6.41 o 
  15   5   9       71.51       62.35      7.87 o 
   0   6   9     4769.86     4891.40    117.44 o 
   1   6   9       59.84       35.38      8.49 o 
   2   6   9        7.91       33.06     10.29 o 
   3   6   9     1194.70     1230.80     45.88 o 
   4   6   9    10076.81    10265.09    102.03 o 
   5   6   9     2571.82     2625.69     83.25 o 
   6   6   9     1308.01     1211.49     40.98 o 
   7   6   9       10.99        9.08      4.78 o 
   8   6   9     1628.59     1505.36     37.29 o 
   9   6   9       11.44       14.41      6.11 o 
  10   6   9     1838.93     1858.36     43.90 o 
  11   6   9       35.39       49.60     13.26 o 
  12   6   9      112.81      115.82     12.47 o 
  13   6   9      260.90      285.73     20.76 o 
  14   6   9       67.57       71.99      9.59 o 
  15   6   9       46.61       33.52     10.52 o 
   1   7   9     2626.62     2537.26     65.27 o 
   2   7   9      593.68      603.17     24.47 o 
   3   7   9      546.22      471.74     54.10 o 
   4   7   9     2904.18     3001.85     77.39 o 
   5   7   9       95.92       88.70     16.48 o 
   6   7   9      382.41      390.06     32.95 o 
   7   7   9      264.64      263.03     19.47 o 
   8   7   9      332.86      345.17     23.46 o 
   9   7   9       85.88       96.96     11.97 o 
  10   7   9     1017.29     1101.83     48.17 o 
  11   7   9       36.59       58.08     12.52 o 
  12   7   9      188.53      168.38     15.00 o 
  13   7   9      427.26      436.98     24.13 o 
  14   7   9       59.09       37.93      6.81 o 
  15   7   9       87.51       93.57      7.79 o 
   0   8   9     5532.89     5395.84    138.96 o 
   1   8   9      122.97      138.55     16.21 o 
   2   8   9     2210.57     2053.63     94.85 o 
   3   8   9      314.53      317.19     40.45 o 
   4   8   9     1931.35     1868.17    100.19 o 
   5   8   9      824.65      868.14     48.06 o 
   6   8   9      685.59      643.10     32.41 o 
   7   8   9      224.55      229.18     16.62 o 
   8   8   9        2.06        3.42      6.74 o 
   9   8   9      409.98      437.23     26.83 o 
  10   8   9     2471.87     2720.08     65.60 o 
  11   8   9     1310.22     1394.66     37.05 o 
  12   8   9       56.08       53.77      9.20 o 
  13   8   9      416.42      444.81     19.99 o 
  14   8   9      216.87      222.94     14.04 o 
   1   9   9     2729.43     2734.41     72.75 o 
   2   9   9       91.65      115.67     24.95 o 
   3   9   9       26.94       17.87      5.81 o 
   4   9   9       33.44       38.54      6.71 o 
   5   9   9        0.20       14.74      5.78 o 
   6   9   9      415.48      435.14     24.73 o 
   7   9   9      190.01      192.42     17.39 o 
   8   9   9      128.67      123.50     12.69 o 
   9   9   9      169.90      195.02     18.75 o 
  10   9   9      317.63      354.95     19.49 o 
  11   9   9        0.90        7.17      6.37 o 
  12   9   9        9.75        0.49      5.22 o 
  13   9   9       55.42       60.11      8.44 o 
  14   9   9        5.58       14.44      3.91 o 
   0  10   9      946.73      903.19     32.94 o 
   1  10   9     1829.08     1893.84     39.64 o 
   2  10   9      575.03      583.91     22.53 o 
   3  10   9       51.82       65.16      9.22 o 
   4  10   9     1135.86     1156.86     39.49 o 
   5  10   9      150.88      182.01     19.76 o 
   6  10   9      297.22      300.53     25.30 o 
   7  10   9      363.03      472.64     29.92 o 
   8  10   9       48.24       37.15     10.64 o 
   9  10   9       16.61       11.03      8.09 o 
  10  10   9      337.64      364.77     23.40 o 
  11  10   9       79.67       81.06     10.91 o 
  12  10   9        8.81       17.27      5.52 o 
  13  10   9       12.81       11.84      9.79 o 
   1  11   9      178.48      184.73     13.53 o 
   2  11   9      368.32      476.38     21.44 o 
   3  11   9      121.05      104.53     10.81 o 
   4  11   9       97.67       63.33      9.59 o 
   5  11   9        1.15       -4.79      8.12 o 
   6  11   9        1.88       -6.80     10.36 o 
   7  11   9       66.25       45.68      9.17 o 
   8  11   9      613.56      606.52     30.76 o 
   9  11   9      360.15      325.96     22.21 o 
  10  11   9      203.58      188.89     16.12 o 
  11  11   9       59.11       74.24     10.36 o 
  12  11   9       31.22       24.48      5.23 o 
   0  12   9     1559.18     1683.66     72.30 o 
   1  12   9      230.46      288.32     20.33 o 
   2  12   9        0.04       27.01      8.28 o 
   3  12   9       31.36       19.12      6.62 o 
   4  12   9      526.56      431.30     22.68 o 
   5  12   9      146.12      144.32     15.64 o 
   6  12   9       44.55       38.84     11.35 o 
   7  12   9       22.58        5.69      6.70 o 
   8  12   9       45.47       27.26      8.83 o 
   9  12   9       14.79       29.66      9.69 o 
  10  12   9      347.99      390.96     20.00 o 
  11  12   9      113.22      112.55      9.79 o 
  12  12   9       12.68       14.20      7.77 o 
   1  13   9      169.06      149.34     16.08 o 
   2  13   9        1.51        0.20      7.31 o 
   3  13   9        0.23       -1.66      6.46 o 
   4  13   9        3.66       -1.59      8.33 o 
   5  13   9        0.64        5.91      6.45 o 
   6  13   9        8.81        8.15      7.89 o 
   7  13   9       72.68       96.01     15.56 o 
   8  13   9       14.47       25.11     11.20 o 
   9  13   9       62.89      113.30     11.45 o 
  10  13   9       66.68       75.73      9.13 o 
  11  13   9       11.58       12.67      8.73 o 
   0  14   9       10.05       27.59     15.84 o 
   1  14   9      126.56      107.04     19.83 o 
   2  14   9       67.64       30.20      9.80 o 
   3  14   9       24.59       23.26      8.16 o 
   4  14   9       45.39       51.34      8.10 o 
   5  14   9        2.32       -2.19      6.64 o 
   6  14   9        0.06       -5.33      7.23 o 
   7  14   9      292.82      288.59     22.15 o 
   8  14   9      162.53      183.26     17.52 o 
   9  14   9       19.30       23.09      8.49 o 
  10  14   9       10.26        7.85      6.96 o 
   1  15   9      109.22      155.95     23.24 o 
   2  15   9      113.78      102.22     19.29 o 
   3  15   9       30.42        8.53      8.70 o 
   4  15   9        3.81       27.55     10.80 o 
   5  15   9        0.10        3.13      5.05 o 
   6  15   9        3.11        4.28      5.70 o 
   7  15   9       67.56       54.41     13.90 o 
   8  15   9      260.21      214.75     22.03 o 
   0  16   9       90.55      145.83     30.35 o 
   1  16   9      628.19      687.50     49.46 o 
   2  16   9      324.81      365.43     27.90 o 
   3  16   9        3.74       16.85     13.80 o 
   4  16   9       26.39       46.50     10.21 o 
   5  16   9        0.52       14.18     10.77 o 
   1  17   9       39.72       55.79     10.87 o 
   2  17   9        4.99       19.57      7.73 o 
   3  17   9        4.69        0.80      7.20 o 
   0   0  10       40.07       29.96      4.59 o 
   1   0  10    18652.79    19247.25    169.63 o 
   2   0  10     2678.59     3356.60     60.30 o 
   3   0  10     2105.63     2718.67     51.79 o 
   4   0  10      165.12      149.46     19.20 o 
   5   0  10      393.82      393.56     24.32 o 
   6   0  10     2028.21     1997.34     44.95 o 
   7   0  10      711.19      714.07     28.88 o 
   8   0  10     2508.04     2396.95     73.84 o 
   9   0  10      392.61      428.28     23.88 o 
  10   0  10     1052.49     1032.46     35.62 o 
  11   0  10     6732.34     6938.97     90.94 o 
  12   0  10     2038.34     2245.11     87.97 o 
  13   0  10     1004.78     1040.94    105.54 o 
  14   0  10        0.40       -3.76     12.89 o 
  15   0  10        9.76       12.15     11.08 o 
  16   0  10      868.75      851.58     42.59 o 
   1   1  10    23333.72    24476.43    176.52 o 
   2   1  10     1207.35     1337.65     25.38 o 
   3   1  10     2104.39     2452.45     41.54 o 
   4   1  10      155.59      223.01     12.13 o 
   5   1  10     3710.05     4306.21     55.69 o 
   6   1  10       70.27      105.70      8.76 o 
   7   1  10      176.12      183.01     11.96 o 
   8   1  10      321.67      314.91     16.66 o 
   9   1  10      739.95      799.64     22.85 o 
  10   1  10     1971.83     1945.51     35.78 o 
  11   1  10       57.35       62.71      8.13 o 
  12   1  10       99.95      103.73     10.93 o 
  13   1  10       13.40        9.28      5.38 o 
  14   1  10       83.44       90.97     12.38 o 
  15   1  10        3.46        5.18     26.31 o 
  16   1  10        5.72       12.20      9.16 o 
   0   2  10     3534.39     3486.42     54.37 o 
   1   2  10     8437.40     9415.14     94.14 o 
   2   2  10     2816.98     2696.45     36.96 o 
   3   2  10      249.20      211.48     13.04 o 
   4   2  10    29061.73    30759.33    203.16 o 
   5   2  10    23925.39    26990.94    166.26 o 
   6   2  10     1086.23     1072.66     27.32 o 
   7   2  10       49.75       51.70      7.45 o 
   8   2  10     1294.24     1310.71     34.38 o 
   9   2  10      387.72      389.38     17.53 o 
  10   2  10    18941.19    18241.91    242.50 o 
  11   2  10     2432.14     2550.24     45.32 o 
  12   2  10        4.56        3.75      8.41 o 
  13   2  10      339.58      398.56     21.86 o 
  14   2  10      203.66      256.14     18.63 o 
  15   2  10       45.38       10.48      8.30 o 
  16   2  10       27.67       21.87     13.34 o 
   1   3  10     1429.50     1345.71     27.56 o 
   2   3  10     1505.08     1840.82     90.41 o 
   3   3  10       11.30        9.46      9.10 o 
   4   3  10     2316.79     2606.20     59.63 o 
   5   3  10       42.76       58.92      9.47 o 
   6   3  10      839.04      726.88     30.23 o 
   7   3  10       80.56       51.56     11.94 o 
   8   3  10      878.34      918.72     33.09 o 
   9   3  10       47.97       46.41      6.92 o 
  10   3  10      447.37      451.99     20.74 o 
  11   3  10      806.16      881.56     29.08 o 
  12   3  10        5.26      -11.57     11.57 o 
  13   3  10       53.01       62.40     10.01 o 
  14   3  10        8.00        5.92      5.87 o 
  15   3  10       27.33       33.82     11.25 o 
  16   3  10        3.03       13.60      6.31 o 
   0   4  10       12.77       16.59      6.24 o 
   1   4  10     6502.37     6293.22     62.99 o 
   2   4  10     1802.40     2059.07     45.17 o 
   3   4  10      853.09      564.43     25.83 o 
   4   4  10      292.17      255.73     19.64 o 
   5   4  10        1.05       -1.54      5.81 o 
   6   4  10      835.54      892.46     34.59 o 
   7   4  10      604.49      538.29     28.56 o 
   8   4  10      298.37      268.24     15.53 o 
   9   4  10      112.32      110.37      9.60 o 
  10   4  10     1913.33     1876.15     44.74 o 
  11   4  10     3576.44     3628.90    119.89 o 
  12   4  10      467.24      492.46     28.74 o 
  13   4  10      577.92      608.27     30.48 o 
  14   4  10      122.39      103.93     12.36 o 
  15   4  10        2.48       -2.38      4.65 o 
  16   4  10      426.91      504.22     24.60 o 
   1   5  10     8063.07     8022.14    103.09 o 
   2   5  10      322.94      310.62     17.26 o 
   3   5  10      878.19      831.64     27.29 o 
   4   5  10      212.11      171.01     14.15 o 
   5   5  10      383.92      515.39     25.16 o 
   6   5  10       73.92       64.08     10.49 o 
   7   5  10       21.97       11.69      6.11 o 
   8   5  10       13.62        9.94      5.10 o 
   9   5  10      483.11      447.69     19.62 o 
  10   5  10     3377.06     3429.06     63.81 o 
  11   5  10      839.02      826.29     37.81 o 
  12   5  10       37.54       35.93     13.63 o 
  13   5  10      185.76      236.06     19.65 o 
  14   5  10       14.44       25.34      7.71 o 
  15   5  10        2.96        0.12      4.20 o 
   0   6  10     2193.90     2202.91     81.20 o 
   1   6  10      806.98      748.19     47.97 o 
   2   6  10    11543.65    11409.75    223.52 o 
   3   6  10     2057.02     2156.88     62.83 o 
   4   6  10     6122.28     6058.87    135.16 o 
   5   6  10      910.15     1035.56     36.02 o 
   6   6  10      251.98      215.16     17.89 o 
   7   6  10      210.01      164.28     12.02 o 
   8   6  10      173.50      179.97     12.11 o 
   9   6  10      119.53      104.94     10.78 o 
  10   6  10     4304.30     4307.71    147.95 o 
  11   6  10      215.43      242.00     24.04 o 
  12   6  10      164.07      117.51     12.65 o 
  13   6  10       42.61       34.60     11.42 o 
  14   6  10       33.14       35.34      7.60 o 
  15   6  10       18.14       19.00      6.07 o 
   1   7  10        3.32        6.13      5.49 o 
   2   7  10      512.02      713.46     32.44 o 
   3   7  10       46.08       22.66     13.38 o 
   4   7  10       55.65       55.88     17.37 o 
   5   7  10      497.18      498.23     33.80 o 
   6   7  10       15.01        7.52      4.74 o 
   7   7  10        4.16        0.82      5.56 o 
   8   7  10      862.48      841.47     32.32 o 
   9   7  10      235.10      190.96     16.05 o 
  10   7  10      344.26      394.50     29.14 o 
  11   7  10      808.41      864.38     37.68 o 
  12   7  10        5.32        3.70      6.82 o 
  13   7  10       22.64       31.30     13.07 o 
  14   7  10       15.96       19.52      5.66 o 
  15   7  10        1.87       -4.04      4.04 o 
   0   8  10     1019.45     1139.89     66.43 o 
   1   8  10     2886.10     2955.33     73.31 o 
   2   8  10       77.77       62.14     20.66 o 
   3   8  10      232.68      236.92     34.80 o 
   4   8  10      235.05      279.33     40.54 o 
   5   8  10       78.25       94.78     12.94 o 
   6   8  10       11.91       10.84      5.58 o 
   7   8  10       56.94       63.34      9.27 o 
   8   8  10       13.39        7.30      6.03 o 
   9   8  10      329.16      329.81     23.70 o 
  10   8  10      205.66      216.84     23.51 o 
  11   8  10      393.90      415.34     20.55 o 
  12   8  10       18.18       23.19      7.63 o 
  13   8  10        4.40       17.06      7.46 o 
  14   8  10      407.34      404.33     17.65 o 
   1   9  10       52.86       61.41     15.24 o 
   2   9  10        4.80        4.48      6.31 o 
   3   9  10       83.23      106.06     10.76 o 
   4   9  10       80.13       62.42     12.30 o 
   5   9  10      254.88      199.95     18.62 o 
   6   9  10        6.53        6.28      7.48 o 
   7   9  10       57.54       53.04      8.96 o 
   8   9  10      174.81      169.72     17.19 o 
   9   9  10       52.75       50.72     13.20 o 
  10   9  10      553.17      612.17     27.08 o 
  11   9  10       61.09       32.41      6.46 o 
  12   9  10       36.94        6.48      5.43 o 
  13   9  10       45.79       45.90      7.69 o 
  14   9  10       12.41        9.11      5.66 o 
   0  10  10       10.31       13.18      7.00 o 
   1  10  10       95.28      104.56     10.60 o 
   2  10  10      792.90      786.75     32.68 o 
   3  10  10     1654.50     1695.09     48.83 o 
   4  10  10      137.84      167.01     16.45 o 
   5  10  10       21.98       20.33      8.93 o 
   6  10  10      289.64      227.43     18.71 o 
   7  10  10      878.65      790.75     39.02 o 
   8  10  10     1636.08     1563.36     55.57 o 
   9  10  10       36.04       14.13      7.99 o 
  10  10  10      161.51      171.09     17.98 o 
  11  10  10        2.35        0.88      7.09 o 
  12  10  10      222.96      190.43     11.68 o 
  13  10  10       31.64       27.20      6.18 o 
   1  11  10        0.40       -1.96      6.70 o 
   2  11  10       24.20       55.01      9.25 o 
   3  11  10       38.30       51.74      7.86 o 
   4  11  10        2.34        4.73     12.13 o 
   5  11  10      597.40      634.93     30.60 o 
   6  11  10       20.52       28.99     13.58 o 
   7  11  10        6.47        3.94      8.97 o 
   8  11  10      488.03      596.36     33.10 o 
   9  11  10       97.66       92.13     13.46 o 
  10  11  10       10.31       15.67      7.88 o 
  11  11  10      103.60      111.99     12.69 o 
  12  11  10        0.03        4.58      6.28 o 
   0  12  10     1072.41     1338.80     64.83 o 
   1  12  10     1139.55     1162.10     37.90 o 
   2  12  10      233.14      252.08     18.58 o 
   3  12  10       37.09       31.78      7.54 o 
   4  12  10       60.59       47.59     10.24 o 
   5  12  10      188.07      213.69     27.40 o 
   6  12  10       62.18       50.50     12.28 o 
   7  12  10       10.37       22.84      7.30 o 
   8  12  10       44.38       53.29     10.59 o 
   9  12  10      229.54      269.98     17.95 o 
  10  12  10       26.95       54.14      8.79 o 
  11  12  10        1.53        6.34      4.06 o 
  12  12  10        8.20       13.47      8.43 o 
   1  13  10       72.12       44.72     10.25 o 
   2  13  10       33.06       31.97      9.63 o 
   3  13  10        9.75        6.84      6.79 o 
   4  13  10       28.08       29.02      8.03 o 
   5  13  10       13.84       16.30      6.92 o 
   6  13  10       10.62        4.55      8.80 o 
   7  13  10       76.87      118.20     24.53 o 
   8  13  10      129.96      108.56     18.81 o 
   9  13  10        1.83        4.58      5.82 o 
  10  13  10        3.12        7.06      4.20 o 
  11  13  10        5.62       12.92      6.74 o 
   0  14  10       40.29      110.27     28.57 o 
   1  14  10       11.99        4.53     13.56 o 
   2  14  10       19.78       68.96     17.55 o 
   3  14  10      209.37      244.16     21.52 o 
   4  14  10       16.81       14.89      6.84 o 
   5  14  10        0.33        6.88      5.84 o 
   6  14  10      172.25      203.31     16.03 o 
   7  14  10      253.97      276.67     26.14 o 
   8  14  10      546.37      542.19     34.91 o 
   9  14  10        1.35       15.25     11.25 o 
   1  15  10        8.63       41.77     15.87 o 
   2  15  10       95.20      119.49     19.66 o 
   3  15  10        7.06        9.87     15.84 o 
   4  15  10        1.15       -7.06      7.06 o 
   5  15  10       63.43       35.03      7.30 o 
   6  15  10       32.16       39.18     14.74 o 
   7  15  10       17.39       16.81      7.92 o 
   0  16  10      261.95      385.58     41.87 o 
   1  16  10       29.21       89.67     17.57 o 
   2  16  10        1.18       35.59     13.89 o 
   3  16  10        7.42       17.88     15.07 o 
   4  16  10        0.94       -5.97     10.03 o 
   5  16  10       41.51       76.85     14.23 o 
   1  17  10       29.97       30.35     22.20 o 
   2  17  10       52.38       60.76     18.94 o 
   3  17  10       12.46       10.99      9.18 o 
   1   1  11     6322.21     6416.85     44.20 o 
   2   1  11     4019.99     4520.19     63.16 o 
   3   1  11      325.86      312.53     13.29 o 
   4   1  11    18162.68    20264.00    144.33 o 
   5   1  11      544.43      677.10     22.81 o 
   6   1  11     3367.98     3467.46     51.23 o 
   7   1  11      285.75      304.35     15.94 o 
   8   1  11     1384.86     1361.37     34.71 o 
   9   1  11      447.31      404.21     15.56 o 
  10   1  11     4701.44     4879.74     68.65 o 
  11   1  11       30.52       33.87      5.96 o 
  12   1  11       29.07       29.65      7.88 o 
  13   1  11      293.99      322.34     19.93 o 
  14   1  11      160.60      145.73     16.96 o 
  15   1  11       13.41       -1.08      8.48 o 
  16   1  11      294.05      302.30     27.51 o 
   0   2  11      100.22      117.08     10.95 o 
   1   2  11     6169.39     6338.26     55.88 o 
   2   2  11    19481.63    20944.22    126.85 o 
   3   2  11     3313.80     3590.30     53.85 o 
   4   2  11      185.19      258.33     16.59 o 
   5   2  11     3011.65     2912.32     56.30 o 
   6   2  11      844.25      825.55     24.50 o 
   7   2  11      194.19      148.92     11.54 o 
   8   2  11      415.06      430.90     20.18 o 
   9   2  11        1.70        3.98      5.43 o 
  10   2  11      857.61      897.37     34.73 o 
  11   2  11      719.73      761.08     25.07 o 
  12   2  11      109.75      101.13     13.70 o 
  13   2  11       78.87       69.43      9.88 o 
  14   2  11        3.45        7.59      6.88 o 
  15   2  11        4.57       -1.96      7.89 o 
  16   2  11       20.25       31.73     11.63 o 
   1   3  11     7599.03     7936.97     61.54 o 
   2   3  11     1206.58     1636.92     89.88 o 
   3   3  11      636.67      777.04     31.08 o 
   4   3  11     8715.18     8688.24    128.36 o 
   5   3  11       13.54        6.98      6.69 o 
   6   3  11     3081.18     2946.77     76.34 o 
   7   3  11      416.13      353.62     19.68 o 
   8   3  11      912.43      859.58     24.80 o 
   9   3  11     1669.83     1697.13     36.71 o 
  10   3  11     4206.47     4386.40     62.51 o 
  11   3  11        1.55        9.70      6.62 o 
  12   3  11       40.09       34.50      9.70 o 
  13   3  11      103.55       94.26     11.71 o 
  14   3  11       77.67       57.75     10.61 o 
  15   3  11        1.42       -1.32      8.54 o 
  16   3  11      336.95      350.67     30.11 o 
   0   4  11       89.97       96.22     12.58 o 
   1   4  11     1512.20     1421.53     31.89 o 
   2   4  11     1299.78     1254.37     37.53 o 
   3   4  11       98.20      123.75     12.92 o 
   4   4  11     4932.63     5686.62    163.08 o 
   5   4  11      322.00      294.21     19.33 o 
   6   4  11       11.69       12.20      8.32 o 
   7   4  11       97.86       91.83     12.11 o 
   8   4  11      182.49      181.31     12.04 o 
   9   4  11       47.98       41.80      7.00 o 
  10   4  11     2021.13     2225.16     48.97 o 
  11   4  11      136.21      193.55     21.60 o 
  12   4  11      150.91      155.84     16.81 o 
  13   4  11      234.20      237.83     19.38 o 
  14   4  11       11.67        5.12      6.33 o 
  15   4  11       83.72       83.85      8.27 o 
  16   4  11      100.35       95.86     15.89 o 
   1   5  11      441.63      381.43     27.16 o 
   2   5  11      217.03      222.79     15.78 o 
   3   5  11      163.15      209.09     16.55 o 
   4   5  11     3963.17     4197.26     77.82 o 
   5   5  11      495.04      543.23     26.42 o 
   6   5  11     3589.07     3481.19     70.40 o 
   7   5  11      139.40      162.80     14.37 o 
   8   5  11     1749.63     1710.47     46.57 o 
   9   5  11        1.64        4.73      4.98 o 
  10   5  11       22.97       43.39      9.40 o 
  11   5  11       99.84       95.53     15.10 o 
  12   5  11      189.20      199.20     23.15 o 
  13   5  11        3.01       11.49      7.33 o 
  14   5  11      125.56      119.65     12.39 o 
  15   5  11        4.80       -0.91      4.22 o 
   0   6  11     1528.19     1600.80     72.50 o 
   1   6  11     6800.35     6291.55    142.25 o 
   2   6  11     4891.63     5249.48     96.59 o 
   3   6  11     2775.97     2531.06     69.95 o 
   4   6  11     2197.72     2173.57     67.30 o 
   5   6  11     1685.99     1669.66     46.23 o 
   6   6  11       39.98       57.92      9.94 o 
   7   6  11     1910.60     1822.07     36.39 o 
   8   6  11     2650.51     2647.14     46.06 o 
   9   6  11       67.53       81.19      8.72 o 
  10   6  11     2355.32     2558.70     78.77 o 
  11   6  11     1096.66     1166.16     50.43 o 
  12   6  11       68.46       69.77     10.88 o 
  13   6  11       39.74       45.50      9.43 o 
  14   6  11       11.37       28.69      6.94 o 
  15   6  11       18.42        9.71      4.04 o 
   1   7  11        1.62        1.45      5.86 o 
   2   7  11       27.38       22.61      6.56 o 
   3   7  11      118.08      117.23     16.53 o 
   4   7  11       20.53       12.07     19.76 o 
   5   7  11     1489.05     1559.63     61.57 o 
   6   7  11     1567.21     1573.18     36.28 o 
   7   7  11      152.66      150.31     13.23 o 
   8   7  11      700.42      712.88     30.01 o 
   9   7  11     1007.17     1049.52     36.80 o 
  10   7  11      167.60      174.66     17.64 o 
  11   7  11       40.24       42.68     14.05 o 
  12   7  11      288.46      298.39     18.91 o 
  13   7  11       18.65        8.27      6.42 o 
  14   7  11       98.10       93.92      8.87 o 
  15   7  11        5.99        7.55      7.59 o 
   0   8  11      435.06      388.66     40.08 o 
   1   8  11     1548.52     1438.30     42.27 o 
   2   8  11      844.70      837.23     64.09 o 
   3   8  11     1007.46      923.37     69.30 o 
   4   8  11     1335.69     1317.05     58.38 o 
   5   8  11      323.30      236.57     20.31 o 
   6   8  11      169.21      127.76     12.09 o 
   7   8  11       24.11       22.18      6.59 o 
   8   8  11       20.18       37.26     14.03 o 
   9   8  11       46.49       31.56      8.93 o 
  10   8  11      223.79      239.59     20.35 o 
  11   8  11      399.16      414.98     22.01 o 
  12   8  11      143.62      109.32     11.71 o 
  13   8  11      353.34      347.13     15.14 o 
  14   8  11       33.05       39.54      6.70 o 
   1   9  11       14.64       11.05      4.65 o 
   2   9  11      319.15      295.25     17.24 o 
   3   9  11      385.93      438.35     21.09 o 
   4   9  11      457.98      421.22     23.80 o 
   5   9  11        0.33        5.25      9.65 o 
   6   9  11     1042.96     1058.15     34.97 o 
   7   9  11       13.08       20.07      7.62 o 
   8   9  11     1504.19     1538.86     48.87 o 
   9   9  11       14.40       24.68     13.16 o 
  10   9  11      206.18      189.91     15.48 o 
  11   9  11      276.57      255.53     15.06 o 
  12   9  11        0.01        0.66      5.18 o 
  13   9  11       43.42       50.23      7.34 o 
  14   9  11       11.45       18.57      5.53 o 
   0  10  11      578.55      601.72     43.37 o 
   1  10  11      673.35      719.02     25.19 o 
   2  10  11       30.78       66.10      9.78 o 
   3  10  11       98.76      133.26     12.70 o 
   4  10  11      269.62      222.57     19.79 o 
   5  10  11      159.42      145.63     18.74 o 
   6  10  11        2.85        8.68      6.86 o 
   7  10  11      960.20      917.89     42.32 o 
   8  10  11     1171.76     1189.07     48.32 o 
   9  10  11       14.17        5.00      8.05 o 
  10  10  11      532.80      540.73     24.40 o 
  11  10  11       93.28      113.66     10.83 o 
  12  10  11        0.03       -3.96      5.01 o 
  13  10  11        1.90       -1.62      8.09 o 
   1  11  11      183.02      153.39     13.43 o 
   2  11  11     1607.76     1777.79     41.40 o 
   3  11  11       11.17       24.69      7.24 o 
   4  11  11        8.24       37.13      9.27 o 
   5  11  11       48.55       38.84      9.34 o 
   6  11  11      494.52      512.74     40.81 o 
   7  11  11       78.80       71.73     13.54 o 
   8  11  11      181.80      236.06     28.78 o 
   9  11  11      302.81      399.34     24.15 o 
  10  11  11       21.19       44.45      9.19 o 
  11  11  11       40.70       32.78      7.51 o 
  12  11  11        6.13        4.91      5.76 o 
   0  12  11      385.39      583.63     43.65 o 
   1  12  11       43.04       65.81     12.19 o 
   2  12  11      340.13      414.65     25.82 o 
   3  12  11       33.32       25.96      8.35 o 
   4  12  11      158.09      152.16     22.03 o 
   5  12  11       36.86       41.82      9.23 o 
   6  12  11       15.95        4.91      8.65 o 
   7  12  11        0.31       13.99      8.58 o 
   8  12  11       78.59      140.15     17.54 o 
   9  12  11       55.85       70.38     11.25 o 
  10  12  11       14.92       19.00      9.67 o 
  11  12  11      125.05      123.91      9.80 o 
  12  12  11       68.46       67.03     12.61 o 
   1  13  11        0.53      -11.66     12.82 o 
   2  13  11      197.96      212.96     28.64 o 
   3  13  11      130.98      122.28     19.66 o 
   4  13  11      148.28      128.48     12.97 o 
   5  13  11      130.82      123.20     12.55 o 
   6  13  11      122.09       99.61     15.15 o 
   7  13  11        7.20       19.05      8.32 o 
   8  13  11      287.36      340.95     34.08 o 
   9  13  11        2.89       -6.07      6.07 o 
  10  13  11       94.41       72.62     12.23 o 
  11  13  11       55.81       24.04      8.87 o 
   0  14  11        0.30       -2.78     19.71 o 
   1  14  11       29.60       20.26     12.81 o 
   2  14  11       39.70       73.33     17.53 o 
   3  14  11       10.78       13.89     10.82 o 
   4  14  11        1.95       -7.84      7.84 o 
   5  14  11        5.68        9.99      5.76 o 
   6  14  11        1.44       -3.30      7.46 o 
   7  14  11       21.18       17.96     17.56 o 
   8  14  11        9.00       65.34     19.37 o 
   9  14  11        7.84        3.59      8.39 o 
   1  15  11      108.91       79.85     17.46 o 
   2  15  11      557.64      625.76     39.53 o 
   3  15  11        2.42       -6.34     11.76 o 
   4  15  11        0.23       -7.23      8.04 o 
   5  15  11       25.53       36.74      7.17 o 
   6  15  11       16.79       11.10      8.35 o 
   7  15  11       33.07        1.17      7.54 o 
   0  16  11      100.75      154.95     29.54 o 
   1  16  11       13.65       33.05     11.78 o 
   2  16  11       36.49       41.41     11.12 o 
   3  16  11       59.34       42.63     10.43 o 
   4  16  11       18.84       10.25      8.35 o 
   5  16  11        0.04       -4.94      7.08 o 
   1  17  11       13.65       11.80      6.80 o 
   2  17  11        1.38        8.89     10.68 o 
   3  17  11        0.17       -3.66      7.13 o 
   0   0  12       27.67       83.71      8.03 o 
   1   0  12    18501.10    19589.47    108.31 o 
   2   0  12      243.42      231.96     13.16 o 
   3   0  12     2253.66     2061.45     78.62 o 
   4   0  12    25146.11    28610.73    258.10 o 
   5   0  12    13421.62    13393.03    158.25 o 
   6   0  12     1131.11     1429.47     51.10 o 
   7   0  12       58.99       52.43     11.40 o 
   8   0  12        0.88       10.33      8.99 o 
   9   0  12     6928.60     6789.16     84.57 o 
  10   0  12    22146.57    22989.79    193.38 o 
  11   0  12      210.97      195.95     15.57 o 
  12   0  12        3.83      -13.90     13.90 o 
  13   0  12       23.31       29.87     17.46 o 
  14   0  12       12.51        1.14     16.68 o 
  15   0  12      192.65      157.75     17.04 o 
   1   1  12       43.11       49.19      4.45 o 
   2   1  12       75.28      110.30      9.49 o 
   3   1  12        4.26        4.60      4.01 o 
   4   1  12      405.92      389.11     16.83 o 
   5   1  12      212.72      169.93     12.16 o 
   6   1  12      101.51      178.88     13.26 o 
   7   1  12       30.97       36.69      6.49 o 
   8   1  12        8.70        0.96      4.92 o 
   9   1  12      423.40      464.44     17.06 o 
  10   1  12     1295.45     1348.23     30.44 o 
  11   1  12      185.25      194.58     12.17 o 
  12   1  12      299.80      293.81     19.56 o 
  13   1  12        2.03        8.55      5.45 o 
  14   1  12        7.33       -8.11      8.11 o 
  15   1  12        6.17        2.37      8.55 o 
  16   1  12        4.44       19.45      7.68 o 
   0   2  12      238.57      244.24     16.53 o 
   1   2  12     4658.24     4879.06     80.23 o 
   2   2  12    56109.83    59946.17    224.45 o 
   3   2  12    13207.89    13214.29    106.55 o 
   4   2  12     3063.69     3747.72     60.81 o 
   5   2  12       77.25       78.92      9.08 o 
   6   2  12      175.32      120.17     10.20 o 
   7   2  12     5495.36     4933.94     64.85 o 
   8   2  12      916.14      927.23     29.97 o 
   9   2  12       56.35       68.06      7.64 o 
  10   2  12       33.88       37.93      9.15 o 
  11   2  12     1482.95     1582.63     38.58 o 
  12   2  12      100.02      101.07     14.55 o 
  13   2  12       68.24       54.93      8.89 o 
  14   2  12        5.98       -0.40      6.91 o 
  15   2  12       25.89       11.80      8.28 o 
  16   2  12      105.96      119.43     18.00 o 
   1   3  12     4654.96     4380.37     51.05 o 
   2   3  12      447.48      590.58     22.85 o 
   3   3  12       12.36       11.42      6.29 o 
   4   3  12     9058.72     9461.38    120.69 o 
   5   3  12     3424.46     3814.29     82.07 o 
   6   3  12      597.46      629.78     29.48 o 
   7   3  12        6.89        1.71      5.50 o 
   8   3  12      221.44      222.84     13.17 o 
   9   3  12      429.36      435.98     19.09 o 
  10   3  12        7.80       28.43      8.22 o 
  11   3  12      190.85      208.71     19.99 o 
  12   3  12       29.99       53.91     11.41 o 
  13   3  12        2.70        4.63      6.35 o 
  14   3  12        5.86       -5.67      5.67 o 
  15   3  12       25.31       28.57      6.67 o 
  16   3  12        2.85       26.82     10.12 o 
   0   4  12       69.23       25.68      5.51 o 
   1   4  12    12758.40    13201.98    101.84 o 
   2   4  12     7905.24     8371.50     99.83 o 
   3   4  12      724.72      658.01     30.06 o 
   4   4  12     5428.86     6817.96    118.40 o 
   5   4  12     3445.73     3380.84     65.03 o 
   6   4  12        2.76        1.15      5.96 o 
   7   4  12       24.77       28.33      8.51 o 
   8   4  12      122.18      121.79     10.18 o 
   9   4  12     2943.71     2859.38     49.09 o 
  10   4  12     4837.84     5146.76     87.34 o 
  11   4  12      121.26      126.01     18.76 o 
  12   4  12        0.62        2.00      6.95 o 
  13   4  12       10.49       15.03      8.93 o 
  14   4  12       21.30       17.63      8.89 o 
  15   4  12      150.03      132.21      9.75 o 
   1   5  12      138.43      187.06     15.22 o 
   2   5  12     1017.39      987.82     33.32 o 
   3   5  12       58.01       52.94      9.67 o 
   4   5  12     1678.47     1793.78     60.58 o 
   5   5  12        0.79       -1.43      5.55 o 
   6   5  12        5.95        7.54      6.69 o 
   7   5  12       45.14       57.94      7.95 o 
   8   5  12      311.51      296.63     17.30 o 
   9   5  12       70.67       79.62      9.19 o 
  10   5  12      567.49      558.58     24.87 o 
  11   5  12      291.03      336.22     29.59 o 
  12   5  12       65.40       38.57     11.26 o 
  13   5  12        0.86       -7.56      7.56 o 
  14   5  12       10.32       -0.70      5.96 o 
  15   5  12       10.11       10.52      3.50 o 
   0   6  12     2075.44     2002.72     84.50 o 
   1   6  12      132.35      158.34     25.28 o 
   2   6  12       43.63       67.91     18.54 o 
   3   6  12     1987.80     1813.62     61.01 o 
   4   6  12       64.74       78.40     16.40 o 
   5   6  12      861.63      806.87     32.98 o 
   6   6  12       83.21       42.61      8.95 o 
   7   6  12     2327.14     2059.07     39.11 o 
   8   6  12     1074.47      959.25     28.06 o 
   9   6  12      252.36      230.18     16.13 o 
  10   6  12      493.70      471.02     35.49 o 
  11   6  12       13.94       23.53     10.67 o 
  12   6  12      126.87      132.88     14.72 o 
  13   6  12        0.82        3.42      7.12 o 
  14   6  12       12.94       13.11      5.48 o 
  15   6  12       37.14       37.36      5.33 o 
   1   7  12     1646.26     1495.80     43.22 o 
   2   7  12     3234.46     3375.14     74.71 o 
   3   7  12      304.28      277.61     25.19 o 
   4   7  12     1888.06     2005.51     68.37 o 
   5   7  12     1015.02      974.38     49.39 o 
   6   7  12       99.00      103.62      9.87 o 
   7   7  12        0.04       -1.90      5.55 o 
   8   7  12      497.65      435.98     23.65 o 
   9   7  12      137.19      163.79     13.70 o 
  10   7  12        0.03      -17.00     17.00 o 
  11   7  12      162.67      157.26     20.37 o 
  12   7  12       97.97       81.73     10.85 o 
  13   7  12        5.82       12.62      6.78 o 
  14   7  12        0.03        6.64      4.34 o 
   0   8  12      118.51      126.20     25.55 o 
   1   8  12     1030.15     1040.83     37.03 o 
   2   8  12     5341.00     5341.77    106.56 o 
   3   8  12      211.70      286.90     40.56 o 
   4   8  12      506.38      573.05     39.28 o 
   5   8  12      163.93      172.66     15.38 o 
   6   8  12      148.65      190.22     15.03 o 
   7   8  12      752.97      838.97     28.92 o 
   8   8  12      117.93       97.53     12.25 o 
   9   8  12       55.17       62.37     12.93 o 
  10   8  12       20.12       14.78     10.87 o 
  11   8  12        2.31       14.74      8.97 o 
  12   8  12       39.42       40.02      8.37 o 
  13   8  12       41.30       39.59      6.45 o 
  14   8  12        9.20        6.36      4.00 o 
   1   9  12      127.51      154.97     10.10 o 
   2   9  12      451.96      384.43     17.99 o 
   3   9  12      235.30      230.99     17.97 o 
   4   9  12       42.31       34.54      8.86 o 
   5   9  12      276.37      231.52     18.67 o 
   6   9  12      196.83      159.23     13.90 o 
   7   9  12       48.10       49.43      8.05 o 
   8   9  12       92.27      121.05     19.00 o 
   9   9  12        9.08       -2.24      8.59 o 
  10   9  12       24.01       44.99     14.06 o 
  11   9  12       69.52       47.61      7.69 o 
  12   9  12       17.00       13.30      5.07 o 
  13   9  12       29.59       35.80      6.23 o 
  14   9  12        6.40       13.56      5.37 o 
   0  10  12        0.95       16.48      8.58 o 
   1  10  12      406.60      408.17     19.27 o 
   2  10  12       17.61       22.17      6.78 o 
   3  10  12       30.59       27.54     11.68 o 
   4  10  12        1.07       -1.42      6.84 o 
   5  10  12      714.96      690.29     38.70 o 
   6  10  12      195.57      207.71     17.83 o 
   7  10  12       29.68       27.26     11.26 o 
   8  10  12       13.98       34.20     16.04 o 
   9  10  12      159.04      161.93     20.71 o 
  10  10  12      188.98      225.73     17.36 o 
  11  10  12      263.13      227.10     14.45 o 
  12  10  12        1.59       -0.22      5.14 o 
  13  10  12        5.24        4.86      7.33 o 
   1  11  12       87.70       43.75     11.07 o 
   2  11  12      895.60      999.16     34.57 o 
   3  11  12       80.96       76.96     10.27 o 
   4  11  12      113.20       91.54     12.98 o 
   5  11  12       10.59       -2.11     12.18 o 
   6  11  12      100.77       84.22     40.41 o 
   7  11  12       31.91       27.58     10.23 o 
   8  11  12        0.00       13.03     10.36 o 
   9  11  12        5.37       38.07     10.41 o 
  10  11  12        7.65       11.20     10.13 o 
  11  11  12      101.70       78.56      8.94 o 
  12  11  12      188.57      179.67     15.77 o 
   0  12  12       65.65      132.20     33.34 o 
   1  12  12       15.97       28.75     16.94 o 
   2  12  12      413.01      470.42     32.98 o 
   3  12  12      640.15      668.20     37.89 o 
   4  12  12       17.18       34.65     11.26 o 
   5  12  12        6.88       -3.95      8.36 o 
   6  12  12       31.03       38.56     10.41 o 
   7  12  12      210.79      230.49     18.37 o 
   8  12  12      609.27      748.49     30.25 o 
   9  12  12       74.13      129.94     12.95 o 
  10  12  12       17.31       10.83      5.71 o 
  11  12  12       25.91       25.11      6.64 o 
   1  13  12       16.10        1.99     14.76 o 
   2  13  12       16.16        3.45     13.12 o 
   3  13  12        0.48       13.53     13.69 o 
   4  13  12        7.96       12.54      6.46 o 
   5  13  12       54.22       35.50      7.81 o 
   6  13  12       10.62        7.86      8.88 o 
   7  13  12       19.76       11.73      7.96 o 
   8  13  12        0.95       41.82     14.01 o 
   9  13  12        5.12       11.01      7.45 o 
  10  13  12       29.22       38.17     16.09 o 
   0  14  12       87.28       95.86     27.97 o 
   1  14  12       92.30      106.51     32.57 o 
   2  14  12       15.33       22.57     12.86 o 
   3  14  12       16.63       12.63      7.65 o 
   4  14  12       34.81       39.02     12.09 o 
   5  14  12      289.92      336.12     18.63 o 
   6  14  12        3.75       -6.04      6.92 o 
   7  14  12        8.20        0.54      9.09 o 
   8  14  12       60.22       51.72     11.62 o 
   9  14  12       62.49       69.23     13.74 o 
   1  15  12        0.74       11.02     12.13 o 
   2  15  12        1.31       21.64     14.03 o 
   3  15  12        0.21        1.18      8.57 o 
   4  15  12       21.92       37.57     10.47 o 
   5  15  12        3.71        0.28      7.13 o 
   6  15  12       22.68       22.20      7.88 o 
   0  16  12       17.83       62.98     20.17 o 
   1  16  12        7.72       33.65     11.44 o 
   2  16  12       36.25       33.85     10.73 o 
   3  16  12      109.01      114.22     16.84 o 
   4  16  12        0.83        6.26     11.53 o 
   5  16  12        0.72       -1.13      7.78 o 
   1  17  12        9.56       16.79      6.59 o 
   2  17  12        6.86       11.95      6.79 o 
   3  17  12        9.32        8.24      7.19 o 
   1   1  13      474.56      531.94     10.54 o 
   2   1  13      808.79      746.25     19.92 o 
   3   1  13       47.09       73.30      7.15 o 
   4   1  13       13.82       24.53      5.92 o 
   5   1  13      581.86      545.39     21.49 o 
   6   1  13     2755.43     2554.69     49.46 o 
   7   1  13     1205.77     1250.11     32.69 o 
   8   1  13     1835.95     1829.34     41.49 o 
   9   1  13      215.47      242.74     12.65 o 
  10   1  13     2049.72     2028.69     37.33 o 
  11   1  13        1.96       -5.25      5.25 o 
  12   1  13      153.63      147.17     14.16 o 
  13   1  13      221.00      235.14     16.48 o 
  14   1  13       36.28       26.83      7.63 o 
  15   1  13        5.29        9.37      7.99 o 
   0   2  13     8906.53     9914.15    214.99 o 
   1   2  13     1187.38     1287.36     20.06 o 
   2   2  13     5472.03     6047.12     74.46 o 
   3   2  13      656.77      754.54     26.53 o 
   4   2  13     5544.18     6113.04     79.98 o 
   5   2  13      304.33      295.45     16.26 o 
   6   2  13       46.39       53.53      9.85 o 
   7   2  13       75.41       77.48      9.00 o 
   8   2  13      240.44      228.47     12.40 o 
   9   2  13     1105.44     1101.78     30.37 o 
  10   2  13       38.61       35.22      7.99 o 
  11   2  13      634.06      638.65     33.43 o 
  12   2  13       29.67       28.54      9.43 o 
  13   2  13       16.11        7.58      6.29 o 
  14   2  13       26.40       26.28      7.45 o 
  15   2  13      118.39      101.90     15.04 o 
   1   3  13      565.53      616.37     19.36 o 
   2   3  13     3613.19     4129.75     62.10 o 
   3   3  13      682.92      710.65     32.38 o 
   4   3  13      140.19      246.23     21.30 o 
   5   3  13      814.10      971.14     42.80 o 
   6   3  13     2054.92     2025.68     53.72 o 
   7   3  13      902.95      811.66     30.55 o 
   8   3  13      527.26      562.85     20.85 o 
   9   3  13      246.66      235.92     14.43 o 
  10   3  13     1143.71     1211.27     33.65 o 
  11   3  13       98.48       89.41     16.36 o 
  12   3  13        0.31        3.62      7.25 o 
  13   3  13      345.51      395.01     21.09 o 
  14   3  13      142.02      147.09     13.12 o 
  15   3  13       23.54       34.13     10.62 o 
   0   4  13     1585.82     1472.95     62.84 o 
   1   4  13      520.72      453.30     20.12 o 
   2   4  13     5227.05     5366.03     86.33 o 
   3   4  13     1592.81     1524.21     47.17 o 
   4   4  13      109.14      137.03     16.03 o 
   5   4  13     2978.72     2960.51     62.69 o 
   6   4  13     2472.73     2485.85     60.85 o 
   7   4  13     1379.59     1311.58     50.17 o 
   8   4  13       77.14       55.66      7.46 o 
   9   4  13     2412.80     2263.34     44.36 o 
  10   4  13     3968.33     4192.60     67.64 o 
  11   4  13       68.22       52.53     12.26 o 
  12   4  13      256.97      277.33     31.98 o 
  13   4  13        4.60        0.51      8.02 o 
  14   4  13       30.88       20.16      7.20 o 
  15   4  13        5.31       -7.90      7.90 o 
   1   5  13      406.62      321.89     24.50 o 
   2   5  13       14.52       22.74      7.20 o 
   3   5  13      726.75      639.13     30.44 o 
   4   5  13     4125.91     3991.99     69.22 o 
   5   5  13       28.66       19.18      7.68 o 
   6   5  13      685.12      696.69     32.83 o 
   7   5  13      814.59      813.82     27.00 o 
   8   5  13     2719.33     2654.15     46.64 o 
   9   5  13      442.57      460.82     20.35 o 
  10   5  13      371.83      414.85     22.16 o 
  11   5  13        6.10       -3.23     13.63 o 
  12   5  13       36.89       12.72     13.92 o 
  13   5  13       39.62       16.27      7.80 o 
  14   5  13       23.48       35.82      7.44 o 
  15   5  13       10.23        6.38      3.47 o 
   0   6  13     4566.95     4335.13    127.88 o 
   1   6  13      954.95      984.89     60.94 o 
   2   6  13       84.08      140.36     24.10 o 
   3   6  13     1937.39     1799.60     62.27 o 
   4   6  13     4729.91     4989.13    164.12 o 
   5   6  13      998.56      977.75     49.56 o 
   6   6  13     1388.46     1468.34     39.34 o 
   7   6  13     1077.73     1055.99     32.83 o 
   8   6  13      169.32      152.11     13.21 o 
   9   6  13     2486.67     2493.21     51.42 o 
  10   6  13      591.32      626.34     40.16 o 
  11   6  13     1214.57     1353.29     56.76 o 
  12   6  13      212.01      246.96     19.35 o 
  13   6  13       84.59      101.97     12.84 o 
  14   6  13      114.50      142.82     12.12 o 
  15   6  13      235.25      228.17     18.05 o 
   1   7  13       12.39        4.00     15.03 o 
   2   7  13     4161.97     4396.40     97.65 o 
   3   7  13      891.83      922.65     46.46 o 
   4   7  13      279.16      259.44     26.09 o 
   5   7  13       69.41       53.99     10.80 o 
   6   7  13      417.50      332.98     17.56 o 
   7   7  13      481.72      473.54     23.92 o 
   8   7  13        7.78       11.46      6.86 o 
   9   7  13       27.64       21.73     10.67 o 
  10   7  13      206.86      262.02     26.49 o 
  11   7  13       67.91       88.01     15.15 o 
  12   7  13      322.87      330.09     19.42 o 
  13   7  13      125.36      100.94     13.62 o 
  14   7  13       64.73       49.99      6.34 o 
   0   8  13      392.19      350.77     40.19 o 
   1   8  13     1892.27     1722.47     48.96 o 
   2   8  13      197.80      180.59     30.58 o 
   3   8  13     1080.40     1048.96     62.03 o 
   4   8  13      237.93      226.78     25.39 o 
   5   8  13      307.80      294.38     20.03 o 
   6   8  13      681.81      640.61     27.30 o 
   7   8  13      829.95      816.69     28.98 o 
   8   8  13      484.94      535.61     26.78 o 
   9   8  13     1797.57     1999.71     56.30 o 
  10   8  13      841.67      856.75     36.44 o 
  11   8  13       63.39       60.59     11.11 o 
  12   8  13      377.78      419.34     20.49 o 
  13   8  13        5.93       21.64      6.35 o 
  14   8  13       16.74       16.73      4.49 o 
   1   9  13       45.36       18.47      5.25 o 
   2   9  13        4.13        2.41      5.66 o 
   3   9  13       47.84       55.11      8.96 o 
   4   9  13     2222.61     2161.73     54.46 o 
   5   9  13       98.04      103.61     12.75 o 
   6   9  13      340.19      392.94     21.95 o 
   7   9  13       86.54       93.75     10.44 o 
   8   9  13      797.05      806.91     35.73 o 
   9   9  13      202.02      267.12     21.02 o 
  10   9  13      161.90      161.82     17.00 o 
  11   9  13       36.71       55.97      8.78 o 
  12   9  13        3.55        4.82      5.10 o 
  13   9  13        6.46        9.61      4.41 o 
   0  10  13      145.65      153.85     21.92 o 
   1  10  13        3.79       12.67      8.47 o 
   2  10  13       82.46       41.85      8.11 o 
   3  10  13      329.30      345.25     23.22 o 
   4  10  13      418.17      395.33     24.33 o 
   5  10  13      325.64      384.13     29.29 o 
   6  10  13       92.52       63.12     14.01 o 
   7  10  13      226.88      184.34     16.89 o 
   8  10  13       57.17       61.80     13.66 o 
   9  10  13      716.31      772.10     34.16 o 
  10  10  13      627.03      659.75     26.26 o 
  11  10  13      145.58      137.59     11.35 o 
  12  10  13       36.33       31.56      6.55 o 
  13  10  13        9.36       17.36      6.13 o 
   1  11  13       95.85      127.55     37.58 o 
   2  11  13     1020.30      952.82     38.47 o 
   3  11  13       84.07      130.76     15.15 o 
   4  11  13        1.81        0.14      7.30 o 
   5  11  13        8.60        2.27     13.41 o 
   6  11  13       16.29       17.53      8.80 o 
   7  11  13      157.53      148.22     17.67 o 
   8  11  13      393.83      412.49     34.29 o 
   9  11  13       82.71      127.44     15.24 o 
  10  11  13        1.70       -3.87      5.81 o 
  11  11  13        0.43        3.31      9.18 o 
  12  11  13        2.53        5.57      5.55 o 
   0  12  13      125.88      141.59     37.79 o 
   1  12  13      503.87      578.04     44.71 o 
   2  12  13       21.64       53.51     18.05 o 
   3  12  13       99.42      107.72     16.84 o 
   4  12  13       61.56       55.05     12.99 o 
   5  12  13       13.21       11.69      9.47 o 
   6  12  13       88.54       70.72     14.75 o 
   7  12  13       13.66        3.78      6.45 o 
   8  12  13       54.76       98.92     12.49 o 
   9  12  13      303.13      415.99     20.97 o 
  10  12  13       38.82       33.70      7.52 o 
  11  12  13        9.53       10.35      4.18 o 
   1  13  13        0.60      -28.86     50.35 o 
   2  13  13        0.83       13.65     11.77 o 
   3  13  13       25.06       16.59      8.87 o 
   4  13  13      276.56      302.59     21.26 o 
   5  13  13        2.14       -0.38      5.86 o 
   6  13  13      207.96      224.93     24.68 o 
   7  13  13        8.93       23.71      8.28 o 
   8  13  13      234.78      219.39     18.91 o 
   9  13  13       12.60       20.11      8.11 o 
  10  13  13      144.18      114.74     13.56 o 
   0  14  13        9.39       34.59     16.25 o 
   1  14  13       40.48       23.06     12.50 o 
   2  14  13       30.46       53.64     28.49 o 
   3  14  13        0.27        7.98      6.93 o 
   4  14  13        0.30       -1.72      6.92 o 
   5  14  13        0.51        3.39      5.97 o 
   6  14  13       36.00       16.21     14.52 o 
   7  14  13       10.87       19.35      9.78 o 
   8  14  13       58.50       86.29     13.75 o 
   9  14  13       31.51       29.01      9.25 o 
   1  15  13       64.89       71.10     21.15 o 
   2  15  13      247.93      241.41     24.30 o 
   3  15  13       36.44       20.55      8.96 o 
   4  15  13        0.85       -4.24      9.07 o 
   5  15  13        3.84        8.55      6.87 o 
   6  15  13       17.49       35.05      7.83 o 
   0  16  13      125.46      149.66     25.60 o 
   1  16  13       12.57       29.06      9.73 o 
   2  16  13       28.21       17.35      8.31 o 
   3  16  13        0.69       12.97      6.93 o 
   4  16  13        0.29       15.38     10.81 o 
   5  16  13        0.75       -8.37      8.37 o 
   1  17  13        0.08        0.77      4.88 o 
   2  17  13        0.30        2.72      7.43 o 
   0   0  14     1078.75      965.34     27.77 o 
   1   0  14     1661.34     1546.28     33.21 o 
   2   0  14    22539.51    23948.91    183.63 o 
   3   0  14     3194.91     3313.31     65.27 o 
   4   0  14     2160.53     2487.31     61.07 o 
   5   0  14      156.16      165.70     17.80 o 
   6   0  14    13726.81    13272.74    162.11 o 
   7   0  14     8118.34     7517.38    112.48 o 
   8   0  14       54.87       52.90     10.80 o 
   9   0  14       40.24       54.47      8.52 o 
  10   0  14     1092.61     1188.46     38.01 o 
  11   0  14      277.19      263.48     23.36 o 
  12   0  14     2145.09     2222.30     85.98 o 
  13   0  14       18.56       -3.89      8.55 o 
  14   0  14       29.79       26.57     10.78 o 
  15   0  14       11.87       -6.39     12.11 o 
   1   1  14       38.59       18.72      3.14 o 
   2   1  14     3789.12     3960.21     48.43 o 
   3   1  14     2853.17     3272.93     46.25 o 
   4   1  14     9259.81    10720.53     89.84 o 
   5   1  14       30.64       99.58     10.53 o 
   6   1  14      744.40      700.80     26.90 o 
   7   1  14      238.79      224.26     14.38 o 
   8   1  14      758.85      695.78     20.95 o 
   9   1  14     1246.33     1321.27     29.13 o 
  10   1  14     3886.18     3902.41     51.96 o 
  11   1  14     1270.29     1260.62     40.49 o 
  12   1  14       47.32       37.55      9.50 o 
  13   1  14       15.70        8.03      5.84 o 
  14   1  14       19.24       25.69      8.74 o 
  15   1  14       15.92       13.80      6.60 o 
   0   2  14    74994.52    72567.95    499.16 o 
   1   2  14     4979.88     5444.52     70.61 o 
   2   2  14      114.13      141.30     12.90 o 
   3   2  14     5509.53     5775.98     75.22 o 
   4   2  14    15442.48    18607.45    120.17 o 
   5   2  14     4342.10     4281.10     80.55 o 
   6   2  14     2652.23     2451.44     50.07 o 
   7   2  14       16.47        6.90      4.50 o 
   8   2  14      335.52      319.47     14.86 o 
   9   2  14    12113.32    12110.23    100.92 o 
  10   2  14     4103.64     4195.53     61.89 o 
  11   2  14     1611.77     1625.22     52.57 o 
  12   2  14       34.48       29.47      9.47 o 
  13   2  14        6.01        1.90      5.85 o 
  14   2  14      294.83      349.32     19.95 o 
  15   2  14      559.42      627.80     42.77 o 
   1   3  14      299.80      507.57     18.34 o 
   2   3  14     6420.72     7164.55     85.27 o 
   3   3  14    10998.12    12565.73    139.57 o 
   4   3  14     2803.12     3396.14     77.26 o 
   5   3  14      276.18      272.08     23.80 o 
   6   3  14      237.07      125.79     12.50 o 
   7   3  14      101.89      106.93     12.02 o 
   8   3  14       44.27       30.70      6.32 o 
   9   3  14      106.91      133.72     11.57 o 
  10   3  14       81.20       85.43      9.70 o 
  11   3  14     1419.63     1457.83     49.99 o 
  12   3  14      854.38      834.02     51.50 o 
  13   3  14        0.17       -1.74      6.09 o 
  14   3  14        0.71        9.01      6.72 o 
  15   3  14       22.19       19.04     16.21 o 
   0   4  14      506.12      511.36     25.03 o 
   1   4  14     1579.25     1399.41     36.56 o 
   2   4  14     6322.59     6234.09    176.90 o 
   3   4  14     1783.31     1784.80     52.84 o 
   4   4  14      187.63      159.86     17.59 o 
   5   4  14     1542.62     1525.62     83.20 o 
   6   4  14     2983.61     2752.51     65.96 o 
   7   4  14     4256.65     4000.79     54.17 o 
   8   4  14       23.92       44.93      7.35 o 
   9   4  14      356.13      337.00     17.78 o 
  10   4  14       40.99       41.82      8.58 o 
  11   4  14       66.43       52.94     14.47 o 
  12   4  14     1424.66     1623.73     72.60 o 
  13   4  14       36.24       16.72      9.22 o 
  14   4  14       41.24       26.56      6.65 o 
  15   4  14        0.31       -6.83      8.06 o 
   1   5  14      599.09      369.31     26.80 o 
   2   5  14       71.34       60.90     10.00 o 
   3   5  14        1.16       17.23      7.26 o 
   4   5  14     2542.68     3092.66    148.40 o 
   5   5  14      182.00      226.76     18.48 o 
   6   5  14      918.76      768.79     34.99 o 
   7   5  14        2.47        4.02      5.00 o 
   8   5  14      282.69      280.13     15.67 o 
   9   5  14     1305.08     1399.27     35.50 o 
  10   5  14     7089.61     7422.66    133.97 o 
  11   5  14      182.14      207.18     24.35 o 
  12   5  14       46.85       63.20     17.77 o 
  13   5  14        0.18       -7.05      7.05 o 
  14   5  14        4.93       -1.50      5.76 o 
  15   5  14       29.29       34.47      5.50 o 
   0   6  14     5486.19     5007.65    143.01 o 
   1   6  14      126.35      104.12     20.63 o 
   2   6  14     1060.60     1039.84     65.68 o 
   3   6  14       88.42       89.84     22.18 o 
   4   6  14        1.84       19.08     10.99 o 
   5   6  14      481.86      475.43     35.49 o 
   6   6  14      487.93      470.98     23.20 o 
   7   6  14       54.75       58.83      8.26 o 
   8   6  14      260.62      265.47     18.97 o 
   9   6  14     1250.15     1287.07     37.48 o 
  10   6  14     1398.33     1546.98     61.34 o 
  11   6  14        3.83       -4.74     10.46 o 
  12   6  14      244.53      267.54     19.93 o 
  13   6  14        2.10        7.53      7.57 o 
  14   6  14      133.10      179.37     13.21 o 
  15   6  14      125.77      138.32     13.39 o 
   1   7  14      285.37      333.96     27.23 o 
   2   7  14     3916.32     3844.32     94.05 o 
   3   7  14     2572.07     2788.52     82.46 o 
   4   7  14     1843.19     1868.80    103.43 o 
   5   7  14       16.96       10.86      4.84 o 
   6   7  14      335.19      369.45     18.87 o 
   7   7  14       27.46       27.82      6.87 o 
   8   7  14      452.16      460.71     24.90 o 
   9   7  14     1102.16     1289.63     45.69 o 
  10   7  14      118.99      135.06     20.31 o 
  11   7  14      222.98      239.44     24.17 o 
  12   7  14      145.97      136.73     12.95 o 
  13   7  14        7.59        8.98      6.69 o 
  14   7  14        6.69        3.89      3.88 o 
   0   8  14      557.37      468.04     46.84 o 
   1   8  14      140.58      167.22     16.82 o 
   2   8  14       82.14       70.24     11.17 o 
   3   8  14      497.07      541.26     33.54 o 
   4   8  14        7.37        6.98      5.63 o 
   5   8  14      718.33      656.33     26.95 o 
   6   8  14        0.77       -5.63      5.63 o 
   7   8  14      275.27      214.99     20.61 o 
   8   8  14       79.18      114.53     18.92 o 
   9   8  14      131.01      116.24     16.02 o 
  10   8  14      529.27      513.89     27.99 o 
  11   8  14        5.86        8.08     10.30 o 
  12   8  14      112.79       95.09     13.43 o 
  13   8  14        3.12        1.65      5.16 o 
  14   8  14      195.53      143.05     10.83 o 
   1   9  14       77.60      111.94     12.54 o 
   2   9  14      302.83      318.77     21.03 o 
   3   9  14       28.64       27.75      8.83 o 
   4   9  14       17.23       39.42     14.85 o 
   5   9  14       27.73       22.69      7.69 o 
   6   9  14      137.53      142.42     13.89 o 
   7   9  14      146.83      112.87     13.47 o 
   8   9  14        1.39       15.17      8.23 o 
   9   9  14        7.07       30.23     10.74 o 
  10   9  14     1611.52     1557.23     46.27 o 
  11   9  14        0.11       15.11      6.62 o 
  12   9  14      110.72       87.70      8.85 o 
  13   9  14        4.77        5.66      5.50 o 
   0  10  14      106.44      117.82     27.31 o 
   1  10  14      193.40      217.00     20.16 o 
   2  10  14      424.35      542.25     28.84 o 
   3  10  14     1150.79     1193.46     42.60 o 
   4  10  14      238.08      139.02     17.42 o 
   5  10  14        6.18       14.04      8.17 o 
   6  10  14      265.22      323.07     26.03 o 
   7  10  14      856.17     1084.85     39.61 o 
   8  10  14      771.08      806.10     37.35 o 
   9  10  14      207.50      196.00     20.78 o 
  10  10  14       14.39       50.71      9.52 o 
  11  10  14       31.36       31.90     11.85 o 
  12  10  14      247.14      303.50     15.46 o 
  13  10  14       33.62       39.71      7.86 o 
   1  11  14      190.13      181.60     26.04 o 
   2  11  14      533.57      536.38     29.50 o 
   3  11  14      222.03      199.53     18.49 o 
   4  11  14      263.85      276.38     24.42 o 
   5  11  14       48.30       19.32     12.35 o 
   6  11  14      152.95      134.59     16.65 o 
   7  11  14        1.96        0.46      7.27 o 
   8  11  14      121.64      124.27     20.96 o 
   9  11  14      947.92      952.37     34.54 o 
  10  11  14       17.51       13.80      6.52 o 
  11  11  14        9.00        0.45      5.92 o 
  12  11  14        0.07        7.80      5.66 o 
   0  12  14      496.61      434.65     54.93 o 
   1  12  14       76.73       92.21     20.83 o 
   2  12  14        1.95       -0.74     13.07 o 
   3  12  14        0.32       17.23     10.09 o 
   4  12  14      180.06      192.92     20.62 o 
   5  12  14       77.88       85.77     17.85 o 
   6  12  14       48.02       49.09     16.19 o 
   7  12  14       63.68       49.92      9.71 o 
   8  12  14        4.36       11.66      7.09 o 
   9  12  14        8.22       29.16      7.83 o 
  10  12  14      170.14      116.92     11.64 o 
  11  12  14       17.17        8.38      4.69 o 
   1  13  14        3.84       -9.00     12.96 o 
   2  13  14       42.81       22.04     12.45 o 
   3  13  14        8.78       -4.54      7.86 o 
   4  13  14       37.97       44.30     11.19 o 
   5  13  14        0.27       -2.70      8.86 o 
   6  13  14       22.44       57.88     12.03 o 
   7  13  14      109.27       97.04     15.22 o 
   8  13  14        0.77       14.79      9.39 o 
   9  13  14        7.77       26.97      9.81 o 
  10  13  14       25.92       46.02     20.24 o 
   0  14  14        7.12       -8.01     15.31 o 
   1  14  14       18.54        6.73     11.76 o 
   2  14  14      147.76      158.81     22.87 o 
   3  14  14      169.71      173.08     21.71 o 
   4  14  14       32.65       -9.97      9.97 o 
   5  14  14       21.05       26.92     10.80 o 
   6  14  14       27.45       15.06      6.79 o 
   7  14  14      313.99      296.38     17.52 o 
   8  14  14      194.31      225.97     36.84 o 
   1  15  14       26.41       28.93     28.31 o 
   2  15  14        2.39       -2.54     27.92 o 
   3  15  14       10.78       15.40      8.76 o 
   4  15  14        0.39        7.85      7.43 o 
   5  15  14        5.15        1.14      5.76 o 
   6  15  14       36.40       30.37      8.02 o 
   0  16  14       61.11      116.69     21.73 o 
   1  16  14       80.00       90.42     13.50 o 
   2  16  14        7.67       12.80      7.57 o 
   3  16  14        0.57        9.77     12.16 o 
   4  16  14       32.48       49.71     13.21 o 
   5  16  14        9.91       15.65      6.47 o 
   1  17  14       13.17        5.97      4.94 o 
   2  17  14        0.04       -7.55      7.55 o 
   1   1  15    10114.55     9662.66    112.92 o 
   2   1  15     4740.02     5284.74     47.85 o 
   3   1  15    21838.29    24758.89    156.89 o 
   4   1  15      227.87      178.02     16.22 o 
   5   1  15      651.57      524.95     22.08 o 
   6   1  15      344.03      346.09     19.45 o 
   7   1  15      540.96      486.58     21.32 o 
   8   1  15      666.94      760.58     21.33 o 
   9   1  15     1102.47     1217.21     26.50 o 
  10   1  15     1391.69     1335.58     30.71 o 
  11   1  15     2152.20     2198.74     53.46 o 
  12   1  15      116.23       81.58     10.90 o 
  13   1  15      280.33      314.07     18.54 o 
  14   1  15       14.89       14.73      7.87 o 
  15   1  15      315.49      307.14     31.29 o 
   0   2  15     4597.49     4949.55     67.06 o 
   1   2  15       12.59       38.15      5.20 o 
   2   2  15      782.68      727.08     22.64 o 
   3   2  15     3441.48     4115.59     62.74 o 
   4   2  15     3152.62     3471.21     55.62 o 
   5   2  15      118.61      110.86     11.12 o 
   6   2  15      195.18      198.94     15.13 o 
   7   2  15      194.41      267.15     16.40 o 
   8   2  15     1062.21     1060.00     26.82 o 
   9   2  15     1335.00     1373.92     34.76 o 
  10   2  15      215.82      223.76     15.09 o 
  11   2  15      156.30      182.61     19.09 o 
  12   2  15       27.77       13.35      7.08 o 
  13   2  15        5.59       15.10      6.02 o 
  14   2  15        2.01       -2.29      5.57 o 
  15   2  15        0.03        4.77      6.89 o 
   1   3  15     2373.67     2545.48     43.26 o 
   2   3  15     7042.88     7496.38     90.59 o 
   3   3  15    11322.51    12792.91    294.20 o 
   4   3  15       10.50       10.45      7.36 o 
   5   3  15      710.71      640.84     28.54 o 
   6   3  15      185.52      289.90     18.11 o 
   7   3  15     1767.05     1855.17     36.72 o 
   8   3  15        0.36        0.50      6.16 o 
   9   3  15      406.25      430.34     28.75 o 
  10   3  15     1641.78     1680.46     39.46 o 
  11   3  15      510.24      580.23     33.08 o 
  12   3  15      215.24      212.84     19.31 o 
  13   3  15      286.78      305.88     17.96 o 
  14   3  15        0.05       10.29      5.24 o 
  15   3  15       53.26       45.39     10.20 o 
   0   4  15    11451.46    11851.21    124.82 o 
   1   4  15      106.76       96.19     10.16 o 
   2   4  15     2952.77     2810.38     65.57 o 
   3   4  15     1040.34     1349.13     47.84 o 
   4   4  15      294.44      361.50     26.18 o 
   5   4  15        1.37        3.97      8.28 o 
   6   4  15     2388.22     2198.17     59.62 o 
   7   4  15      564.84      601.75     21.42 o 
   8   4  15       91.59       79.32      9.20 o 
   9   4  15      619.10      672.33     24.95 o 
  10   4  15      480.09      528.61     24.99 o 
  11   4  15      320.77      334.17     29.44 o 
  12   4  15      465.75      562.95     50.28 o 
  13   4  15        9.56        1.76      7.05 o 
  14   4  15      294.03      294.45     17.27 o 
  15   4  15       67.06       35.89      9.34 o 
   1   5  15       13.82       11.35      8.48 o 
   2   5  15      787.62      808.63     34.39 o 
   3   5  15     3008.23     2947.43     69.37 o 
   4   5  15       11.02        5.42     13.29 o 
   5   5  15      216.72      214.18     18.66 o 
   6   5  15        1.26       12.20      5.22 o 
   7   5  15       14.47       12.18      6.82 o 
   8   5  15      204.18      209.14     13.77 o 
   9   5  15      333.72      325.38     17.87 o 
  10   5  15       26.06       50.87     16.42 o 
  11   5  15     1373.26     1531.13     60.67 o 
  12   5  15      140.07      118.85     21.05 o 
  13   5  15      245.15      263.21     18.98 o 
  14   5  15        1.65        9.82      5.69 o 
  15   5  15      184.96      201.61     13.77 o 
   0   6  15     2025.59     2089.43     96.16 o 
   1   6  15     1379.90     1476.58     56.64 o 
   2   6  15     1048.56     1017.35     66.85 o 
   3   6  15     3278.94     3484.62    125.22 o 
   4   6  15     3152.98     3350.84    104.79 o 
   5   6  15      212.10      173.09     36.15 o 
   6   6  15     1944.98     2058.06     43.12 o 
   7   6  15       88.24       93.14     15.23 o 
   8   6  15     3094.40     2982.60     55.99 o 
   9   6  15     4729.83     4604.09     95.17 o 
  10   6  15     1017.23     1125.29     52.32 o 
  11   6  15        9.53       18.23     13.05 o 
  12   6  15      124.35       96.82     12.80 o 
  13   6  15        8.86        0.20      6.60 o 
  14   6  15       27.02       22.35      5.57 o 
   1   7  15      555.20      364.07     41.29 o 
   2   7  15     1419.92     1308.11     56.60 o 
   3   7  15      574.23      561.24     38.19 o 
   4   7  15       11.48       20.65      8.71 o 
   5   7  15      181.27      164.98     12.30 o 
   6   7  15       49.29       43.65      7.35 o 
   7   7  15      652.99      595.11     24.79 o 
   8   7  15      707.10      771.67     31.74 o 
   9   7  15     3832.84     4190.21     99.23 o 
  10   7  15      396.47      443.21     33.19 o 
  11   7  15        1.91        2.86      8.21 o 
  12   7  15        0.76       -4.36      7.92 o 
  13   7  15      256.70      296.01     17.94 o 
  14   7  15        5.20       -4.11      4.11 o 
   0   8  15     5126.26     4837.57    152.62 o 
   1   8  15       23.84       19.28      8.25 o 
   2   8  15      717.48      688.00     34.08 o 
   3   8  15       16.26        5.62      6.01 o 
   4   8  15       20.41        9.89     10.59 o 
   5   8  15      358.06      349.82     19.91 o 
   6   8  15      606.20      580.63     26.59 o 
   7   8  15       66.42       60.00      9.11 o 
   8   8  15        6.99        9.99      7.32 o 
   9   8  15     1335.30     1499.46     48.50 o 
  10   8  15       57.50       76.84     16.14 o 
  11   8  15       26.31       26.96     10.41 o 
  12   8  15      348.64      401.00     19.51 o 
  13   8  15       32.47       28.67      6.23 o 
  14   8  15       66.94       79.71      7.84 o 
   1   9  15       60.39       67.58     10.21 o 
   2   9  15        0.04        5.15      8.85 o 
   3   9  15        1.40       -8.25      8.25 o 
   4   9  15       59.94       59.84     13.08 o 
   5   9  15      177.89      145.31     17.08 o 
   6   9  15       37.17       25.72      7.34 o 
   7   9  15      109.58       94.51     11.43 o 
   8   9  15      167.74      180.48     15.34 o 
   9   9  15      490.03      543.39     28.72 o 
  10   9  15      926.36      995.98     36.71 o 
  11   9  15      436.94      462.87     21.31 o 
  12   9  15       64.89       81.40      8.48 o 
  13   9  15       93.59       86.25      9.50 o 
   0  10  15        8.05       59.50     27.29 o 
   1  10  15      180.51      218.34     21.32 o 
   2  10  15      478.32      424.29     26.03 o 
   3  10  15       27.87       41.66     10.72 o 
   4  10  15      203.00      186.44     17.23 o 
   5  10  15       44.87       31.52     12.33 o 
   6  10  15      380.44      382.41     27.89 o 
   7  10  15      105.35      124.33     14.32 o 
   8  10  15      801.01      852.63     40.14 o 
   9  10  15     1278.11     1363.24     48.54 o 
  10  10  15      388.49      467.74     23.85 o 
  11  10  15      116.46      129.63     12.25 o 
  12  10  15        8.81       10.35      4.81 o 
   1  11  15      404.80      314.09     33.16 o 
   2  11  15        1.57        1.34     11.40 o 
   3  11  15        4.83       -1.13      8.03 o 
   4  11  15       96.95      107.65     15.84 o 
   5  11  15       22.77        6.62     11.23 o 
   6  11  15        0.23        4.28     11.66 o 
   7  11  15       24.31       34.36     11.39 o 
   8  11  15       36.89       24.86      9.77 o 
   9  11  15      603.00      592.53     27.00 o 
  10  11  15       13.56       10.78      7.51 o 
  11  11  15        2.19       -6.58      6.58 o 
  12  11  15        0.67       -1.28      5.82 o 
   0  12  15      571.75      699.26     69.92 o 
   1  12  15       36.77       57.73     17.31 o 
   2  12  15       21.95       23.45     12.06 o 
   3  12  15      133.32      200.49     26.75 o 
   4  12  15       16.31       18.34      8.16 o 
   5  12  15       40.37       23.51     12.57 o 
   6  12  15       37.37       54.13     14.32 o 
   7  12  15        4.89        3.32      6.92 o 
   8  12  15       17.77       10.71      6.85 o 
   9  12  15      114.62       97.15     15.52 o 
  10  12  15        1.91        2.59      8.58 o 
  11  12  15        1.49       13.13      6.23 o 
   1  13  15      314.80      326.58     32.77 o 
   2  13  15       25.09       34.70     14.80 o 
   3  13  15       22.33        5.72      8.56 o 
   4  13  15       25.03       59.77     11.89 o 
   5  13  15       10.94        4.32      6.32 o 
   6  13  15        4.33        0.38      9.46 o 
   7  13  15        8.63        4.05      8.68 o 
   8  13  15       96.20      114.32     16.58 o 
   9  13  15        2.10       10.90      8.33 o 
  10  13  15      337.48      253.81     24.48 o 
   0  14  15       16.16       -4.75     21.55 o 
   1  14  15        1.00        8.56     12.30 o 
   2  14  15        2.39        5.89     26.39 o 
   3  14  15       32.04       22.00     23.40 o 
   4  14  15        1.40       -6.71      7.53 o 
   5  14  15        2.47       14.84      8.21 o 
   6  14  15       11.73        6.83      8.25 o 
   7  14  15       31.17       29.29      7.32 o 
   8  14  15       19.41       29.14      7.44 o 
   1  15  15      104.06      127.13     20.13 o 
   2  15  15       21.23        3.45      9.49 o 
   3  15  15        0.29      -17.57     18.60 o 
   4  15  15       11.41       -7.56      7.58 o 
   5  15  15        7.53        4.23     10.02 o 
   6  15  15       18.64        4.29     14.05 o 
   0  16  15        3.67       19.16     12.82 o 
   1  16  15        0.24      -15.40     15.85 o 
   2  16  15        2.48        7.63      6.74 o 
   3  16  15        1.54        3.06      5.42 o 
   4  16  15        5.01       12.53     10.03 o 
   1  17  15       24.18       28.34      9.04 o 
   0   0  16    80610.74    80334.95    501.00 o 
   1   0  16     2332.29     2301.26     43.58 o 
   2   0  16      188.56      261.48     15.95 o 
   3   0  16     8322.15    10009.37    165.60 o 
   4   0  16      791.41     1420.98     48.65 o 
   5   0  16       51.28       77.76     12.72 o 
   6   0  16     2380.04     2005.91     65.89 o 
   7   0  16       12.13       13.74     10.05 o 
   8   0  16       23.08       16.84      4.92 o 
   9   0  16      852.92      873.31     32.30 o 
  10   0  16      119.90      112.27     12.56 o 
  11   0  16      424.50      427.07     29.33 o 
  12   0  16       20.11       16.93      8.77 o 
  13   0  16       81.92       85.00     18.07 o 
  14   0  16     1054.21     1173.34     49.46 o 
   1   1  16      353.80      355.47     14.00 o 
   2   1  16     4902.54     5976.08     52.71 o 
   3   1  16    21283.98    25386.65    154.62 o 
   4   1  16     1993.66     2083.55     41.89 o 
   5   1  16      302.50      299.89     17.44 o 
   6   1  16        0.86        8.81      6.18 o 
   7   1  16      689.88      727.92     26.60 o 
   8   1  16      784.95      767.16     20.32 o 
   9   1  16     3961.98     4123.54     48.96 o 
  10   1  16        2.77       -5.66      5.66 o 
  11   1  16      367.91      392.02     22.87 o 
  12   1  16      859.88      793.42     31.25 o 
  13   1  16       86.56       86.93     10.68 o 
  14   1  16        2.58        1.39      6.97 o 
  15   1  16       22.01       25.42      7.17 o 
   0   2  16      301.02      429.13     17.45 o 
   1   2  16     1161.82     1143.36     24.81 o 
   2   2  16     5892.10     6295.11     67.94 o 
   3   2  16      549.25      870.19     30.15 o 
   4   2  16      724.09      713.48     24.86 o 
   5   2  16      208.15      159.67     13.12 o 
   6   2  16     3202.15     3167.98     59.11 o 
   7   2  16      791.21      854.51     23.37 o 
   8   2  16     8792.13     8595.63     85.18 o 
   9   2  16     1864.84     1808.39     40.22 o 
  10   2  16        1.22       -5.99      5.99 o 
  11   2  16      560.55      566.16     27.60 o 
  12   2  16      875.06      844.13     36.55 o 
  13   2  16        2.99       13.71      5.36 o 
  14   2  16       19.37       11.10      6.11 o 
  15   2  16       63.57       72.87     11.42 o 
   1   3  16      899.83     1063.08     30.76 o 
   2   3  16      339.78      437.87     23.22 o 
   3   3  16     1685.15     1743.51     56.34 o 
   4   3  16     2262.06     1923.62     61.70 o 
   5   3  16      871.98      663.25     29.86 o 
   6   3  16       97.92       85.72     12.39 o 
   7   3  16      132.92      117.96     10.00 o 
   8   3  16     2352.41     2230.93     43.06 o 
   9   3  16    19411.58    20254.44    160.80 o 
  10   3  16       10.82       27.80      7.12 o 
  11   3  16       28.19       17.29      8.17 o 
  12   3  16       37.19       30.07      9.28 o 
  13   3  16       19.65       24.18      6.69 o 
  14   3  16       24.07       30.00      6.61 o 
  15   3  16      108.49      128.17     14.58 o 
   0   4  16    26143.90    26430.54    195.42 o 
   1   4  16     1437.88     1298.56     40.09 o 
   2   4  16      138.99      121.92     15.16 o 
   3   4  16     1094.54     1271.24     47.95 o 
   4   4  16      273.38      347.77     31.74 o 
   5   4  16      948.08     1005.23     47.45 o 
   6   4  16      326.61      239.23     17.47 o 
   7   4  16       89.02       69.33      7.70 o 
   8   4  16      146.11      117.79     10.40 o 
   9   4  16      786.87      877.86     28.49 o 
  10   4  16       11.50        8.29     11.91 o 
  11   4  16        9.86       13.88     11.30 o 
  12   4  16       44.10       45.83     11.79 o 
  13   4  16       46.97       52.80     10.42 o 
  14   4  16      371.21      394.12     19.27 o 
  15   4  16       12.68       12.83      8.03 o 
   1   5  16     1219.42      953.90     45.83 o 
   2   5  16     2096.54     2273.14     99.94 o 
   3   5  16    16959.21    18444.77    179.64 o 
   4   5  16      238.91      294.26     24.48 o 
   5   5  16      143.81      130.16     14.59 o 
   6   5  16        0.39       15.60      6.41 o 
   7   5  16      785.12      777.63     25.26 o 
   8   5  16      331.96      297.21     17.11 o 
   9   5  16       14.49       38.33     14.85 o 
  10   5  16       30.22       40.31     13.18 o 
  11   5  16      715.06      833.68     44.68 o 
  12   5  16      493.37      499.64     40.23 o 
  13   5  16       88.42       85.66     11.72 o 
  14   5  16       14.57       17.26      5.81 o 
  15   5  16        0.74        2.21      7.97 o 
   0   6  16    10118.56    10773.78    222.89 o 
   1   6  16      179.92      192.94     21.86 o 
   2   6  16     2338.21     2218.85    101.17 o 
   3   6  16      346.78      345.81     41.05 o 
   4   6  16      147.30      161.43     21.90 o 
   5   6  16       49.62       47.28      7.77 o 
   6   6  16      184.36      130.41     11.58 o 
   7   6  16      118.37       98.73     12.24 o 
   8   6  16     1149.22     1154.13     35.37 o 
   9   6  16      209.49      295.59     28.93 o 
  10   6  16      202.86      215.00     24.43 o 
  11   6  16      620.25      710.29     40.65 o 
  12   6  16      301.22      290.32     22.94 o 
  13   6  16       75.04       87.69     11.04 o 
  14   6  16        3.82       -4.71      5.53 o 
   1   7  16      251.89      251.22     34.98 o 
   2   7  16       16.41       11.86     12.82 o 
   3   7  16       85.18       56.49     14.10 o 
   4   7  16       82.07       54.11      6.57 o 
   5   7  16       17.60       11.18      6.53 o 
   6   7  16      151.05      135.93     12.09 o 
   7   7  16        9.68       19.16      6.27 o 
   8   7  16      226.70      216.18     15.45 o 
   9   7  16     4636.33     5050.53    108.56 o 
  10   7  16       16.38       22.30     12.37 o 
  11   7  16       25.16       22.90     10.66 o 
  12   7  16        1.54       -1.22      6.77 o 
  13   7  16       12.91       15.52      6.16 o 
  14   7  16       11.03        9.25      3.77 o 
   0   8  16     1615.23     1588.71     89.88 o 
   1   8  16       25.14       44.45      9.11 o 
   2   8  16      194.12      185.94     15.82 o 
   3   8  16      502.60      530.03     26.52 o 
   4   8  16        4.53        3.73      5.71 o 
   5   8  16       52.93       39.99     11.42 o 
   6   8  16       26.89       15.56      6.99 o 
   7   8  16      152.35      182.32     15.92 o 
   8   8  16      102.93      137.36     20.94 o 
   9   8  16      103.31      165.86     18.66 o 
  10   8  16        5.41        6.81     10.03 o 
  11   8  16       62.29       55.29     12.03 o 
  12   8  16      347.77      388.39     18.56 o 
  13   8  16       25.42       21.91      5.84 o 
   1   9  16      381.56      340.57     25.86 o 
   2   9  16        3.00        3.17      6.74 o 
   3   9  16     1480.62     1514.12     53.86 o 
   4   9  16        0.37      -21.08     25.57 o 
   5   9  16        2.30       -6.89      6.89 o 
   6   9  16      186.55      185.45     14.24 o 
   7   9  16       94.53       81.10     10.47 o 
   8   9  16       66.34       72.31     10.84 o 
   9   9  16      408.25      581.19     29.78 o 
  10   9  16        0.09        3.34      7.76 o 
  11   9  16      166.57      223.21     15.23 o 
  12   9  16       29.96       36.22      6.35 o 
  13   9  16       13.14       11.17      4.54 o 
   0  10  16     2621.37     2268.21    120.88 o 
   1  10  16       99.36      128.76     16.65 o 
   2  10  16       48.18       75.41     14.14 o 
   3  10  16      203.54      158.86     16.87 o 
   4  10  16      399.90      337.61     22.92 o 
   5  10  16       62.29       48.63     11.28 o 
   6  10  16      328.26      366.01     27.40 o 
   7  10  16        5.29       16.89      8.71 o 
   8  10  16        0.04        6.66      6.04 o 
   9  10  16      167.18      131.84     16.63 o 
  10  10  16      475.13      466.20     23.06 o 
  11  10  16        3.82        3.47      8.14 o 
  12  10  16        4.99        7.33      5.77 o 
   1  11  16      279.33      343.26     35.73 o 
   2  11  16       46.91       29.22      9.44 o 
   3  11  16        9.90        3.76     11.02 o 
   4  11  16       27.26       62.96     12.55 o 
   5  11  16        1.14       -1.00     12.69 o 
   6  11  16      208.11      225.58     28.05 o 
   7  11  16        5.78       21.24     10.61 o 
   8  11  16       46.18       32.35     10.55 o 
   9  11  16       71.95      117.02     15.41 o 
  10  11  16        1.05        0.82      7.26 o 
  11  11  16        4.50       -1.38      4.85 o 
  12  11  16        1.04       -2.19      5.96 o 
   0  12  16      156.78      149.16     36.43 o 
   1  12  16        1.60      -22.23     22.23 o 
   2  12  16      199.86      234.79     28.61 o 
   3  12  16       76.18       88.90     49.30 o 
   4  12  16        6.85        5.91     10.08 o 
   5  12  16        1.41       13.64     20.59 o 
   6  12  16       52.11       67.00     23.94 o 
   7  12  16        6.49        3.47     26.12 o 
   8  12  16        2.09        2.99      6.92 o 
   9  12  16      317.92      295.61     18.46 o 
  10  12  16       22.00       28.77      6.40 o 
  11  12  16        0.72       10.54      5.66 o 
   1  13  16       11.86       -1.96     11.55 o 
   2  13  16       14.09       12.60     12.22 o 
   3  13  16        5.47       45.34     11.93 o 
   4  13  16       24.47       21.34      9.34 o 
   5  13  16        8.67       10.12     12.31 o 
   6  13  16       58.58       37.39      8.86 o 
   7  13  16        1.98       -4.31      7.08 o 
   8  13  16        9.25        6.96      8.06 o 
   9  13  16       93.20       84.07     12.58 o 
  10  13  16       26.22       38.08     11.84 o 
   0  14  16      217.10      210.00     34.22 o 
   1  14  16        0.07       -6.69     17.88 o 
   2  14  16       14.43       -1.01     22.35 o 
   3  14  16        2.09       -4.16     14.02 o 
   4  14  16      166.50      183.82     21.10 o 
   5  14  16       42.01       29.26     11.03 o 
   6  14  16      132.55      113.34     17.98 o 
   7  14  16       34.61       15.80     10.80 o 
   8  14  16       27.07       29.63     11.00 o 
   1  15  16       11.39       17.01     26.51 o 
   2  15  16        5.41        6.77     14.84 o 
   3  15  16        6.13       -5.24      8.11 o 
   4  15  16       32.91       42.31      9.42 o 
   5  15  16        2.23       -2.35      6.34 o 
   6  15  16       38.43       50.61     12.12 o 
   0  16  16       63.60       80.70     17.45 o 
   1  16  16        6.35       -0.53      6.06 o 
   2  16  16       55.15       72.34     11.16 o 
   3  16  16        2.47       -5.38      5.38 o 
   4  16  16        0.54       17.57      9.75 o 
   1   1  17      192.54      276.33     12.71 o 
   2   1  17      708.67      768.42     19.70 o 
   3   1  17      127.02       97.40      9.46 o 
   4   1  17        2.30       12.59      4.87 o 
   5   1  17        9.72       12.71      5.51 o 
   6   1  17     1959.86     2034.83     48.12 o 
   7   1  17        3.16       12.41      4.49 o 
   8   1  17        1.91        8.81      4.64 o 
   9   1  17     8146.21     8022.94     69.17 o 
  10   1  17      855.00      921.18     25.42 o 
  11   1  17      116.47      107.24     12.61 o 
  12   1  17      143.06      139.65     13.48 o 
  13   1  17      733.53      783.35     31.58 o 
  14   1  17       25.37       23.56      8.27 o 
  15   1  17       26.26        6.91      8.71 o 
   0   2  17    10760.59    11468.50    138.71 o 
   1   2  17       61.84       42.82      5.58 o 
   2   2  17     1588.37     1819.33     37.87 o 
   3   2  17        2.38        4.24      5.17 o 
   4   2  17      136.56       90.92     11.36 o 
   5   2  17     1021.30      999.99     32.17 o 
   6   2  17      444.87      458.44     23.22 o 
   7   2  17      366.56      358.57     14.73 o 
   8   2  17      466.27      482.24     18.80 o 
   9   2  17      323.31      366.92     19.19 o 
  10   2  17       86.42      100.22     11.06 o 
  11   2  17       39.42       25.79      7.63 o 
  12   2  17       31.28       28.85     10.43 o 
  13   2  17      171.05      218.92     15.34 o 
  14   2  17       72.27       75.92     10.82 o 
  15   2  17       51.88       60.74     10.08 o 
   1   3  17     3705.70     3497.25     44.63 o 
   2   3  17      638.36      820.10     25.87 o 
   3   3  17       57.00      117.51     14.57 o 
   4   3  17      144.55      219.51     17.07 o 
   5   3  17      381.90      377.79     23.05 o 
   6   3  17     1249.27     1227.16     43.99 o 
   7   3  17       29.83       12.39      5.25 o 
   8   3  17        3.07        8.21      5.77 o 
   9   3  17     1469.96     1408.36     39.52 o 
  10   3  17     1608.37     1706.36     64.25 o 
  11   3  17       59.90       51.20     12.14 o 
  12   3  17      178.32      166.62     16.49 o 
  13   3  17      527.06      527.30     22.44 o 
  14   3  17        3.33        8.54      5.28 o 
  15   3  17       35.30       27.48     16.00 o 
   0   4  17     3682.72     3843.75     78.07 o 
   1   4  17      973.82      818.38     31.35 o 
   2   4  17        3.72        7.78      6.60 o 
   3   4  17     4899.18     5472.83    102.36 o 
   4   4  17       21.39       14.34      7.39 o 
   5   4  17      212.22      217.86     17.99 o 
   6   4  17      291.90      253.25     13.10 o 
   7   4  17      703.15      819.17     25.91 o 
   8   4  17       13.79       15.12      5.17 o 
   9   4  17      830.68      842.86     28.18 o 
  10   4  17      400.76      429.62     33.20 o 
  11   4  17      362.69      400.84     31.84 o 
  12   4  17       83.32       63.75     13.94 o 
  13   4  17       42.71       59.79     10.48 o 
  14   4  17       47.81       45.23      7.19 o 
  15   4  17       13.48       17.29      6.25 o 
   1   5  17     2644.39     2534.02     77.16 o 
   2   5  17      473.69      455.72     47.71 o 
   3   5  17     8671.50     9464.94    202.82 o 
   4   5  17      579.76      577.27     40.08 o 
   5   5  17      328.61      322.32     23.27 o 
   6   5  17     1241.85     1119.35     30.33 o 
   7   5  17       94.71       83.25      8.44 o 
   8   5  17        6.91       14.55      6.71 o 
   9   5  17     1457.10     1446.89     39.96 o 
  10   5  17        4.28       11.58     10.84 o 
  11   5  17      470.07      532.96     36.40 o 
  12   5  17        6.36       -5.18     12.47 o 
  13   5  17       66.19       72.34     10.04 o 
  14   5  17       78.70       92.97      9.44 o 
   0   6  17     3212.94     3250.80    126.46 o 
   1   6  17      162.16       71.20     19.26 o 
   2   6  17     6842.26     6636.32    181.22 o 
   3   6  17       22.69       41.01     19.07 o 
   4   6  17       71.03       69.33     14.38 o 
   5   6  17     1240.53     1222.43     31.24 o 
   6   6  17      814.41      743.25     26.83 o 
   7   6  17       29.01       21.22      7.18 o 
   8   6  17      982.36      957.51     32.19 o 
   9   6  17      821.04      949.23     48.89 o 
  10   6  17      166.51      138.45     19.58 o 
  11   6  17      428.27      507.78     34.43 o 
  12   6  17      163.01      188.42     18.43 o 
  13   6  17       99.52      122.94     12.51 o 
  14   6  17      167.88      157.72     10.97 o 
   1   7  17     2309.58     2438.20    112.25 o 
   2   7  17      170.03      196.15     34.10 o 
   3   7  17        2.01        6.97      5.33 o 
   4   7  17       28.02       30.76      7.50 o 
   5   7  17      815.79      790.90     27.48 o 
   6   7  17      106.41       86.48     10.16 o 
   7   7  17      113.96      131.99     12.28 o 
   8   7  17      369.08      347.48     23.60 o 
   9   7  17      552.56      617.30     39.51 o 
  10   7  17      414.56      378.88     30.51 o 
  11   7  17      227.44      257.84     24.48 o 
  12   7  17        5.25        3.38      6.79 o 
  13   7  17       27.49       17.88      7.77 o 
  14   7  17        0.81        9.01      3.10 o 
   0   8  17     2719.43     2612.73    117.38 o 
   1   8  17       98.43       54.47     14.15 o 
   2   8  17      547.93      521.40     26.64 o 
   3   8  17     1623.37     1765.24     48.69 o 
   4   8  17       68.46       76.18      9.62 o 
   5   8  17      803.86      834.08     31.76 o 
   6   8  17      225.71      248.78     17.88 o 
   7   8  17      338.60      345.49     21.30 o 
   8   8  17      141.90      133.32     13.78 o 
   9   8  17      900.69     1015.43     39.38 o 
  10   8  17      445.24      443.12     30.94 o 
  11   8  17       75.08       65.73     12.99 o 
  12   8  17       17.13       14.85      5.45 o 
  13   8  17       90.03       94.06      9.14 o 
   1   9  17      719.16      618.14     42.70 o 
   2   9  17      199.77      152.63     21.88 o 
   3   9  17     3782.78     3698.62    102.14 o 
   4   9  17      589.83      603.12     34.47 o 
   5   9  17       52.33       30.82     13.52 o 
   6   9  17      304.95      257.06     20.21 o 
   7   9  17       76.83       51.56      9.24 o 
   8   9  17       19.03       12.22      6.91 o 
   9   9  17      381.22      371.79     23.48 o 
  10   9  17      106.24      106.02     19.86 o 
  11   9  17      296.16      323.31     19.41 o 
  12   9  17        2.00        5.73      3.87 o 
  13   9  17        8.58       16.69      8.76 o 
   0  10  17       12.65       43.46     23.94 o 
   1  10  17      245.04      199.29     20.76 o 
   2  10  17      921.18      981.64     46.19 o 
   3  10  17       61.11       51.67     10.37 o 
   4  10  17       10.77       17.23      7.46 o 
   5  10  17      256.72      243.83     22.38 o 
   6  10  17      121.63      100.62     13.46 o 
   7  10  17      121.73       94.06     16.13 o 
   8  10  17      197.92      244.14     16.56 o 
   9  10  17      488.86      464.46     34.93 o 
  10  10  17        0.85        5.43      7.05 o 
  11  10  17      258.77      266.94     15.98 o 
  12  10  17       64.88       66.30      7.88 o 
   1  11  17      256.55      296.06     32.70 o 
   2  11  17       32.65       31.71     19.42 o 
   3  11  17       91.63       64.56     16.42 o 
   4  11  17      174.35      242.48     26.66 o 
   5  11  17       44.39       48.21     14.62 o 
   6  11  17       74.50       43.11     14.77 o 
   7  11  17       31.24       23.40     12.04 o 
   8  11  17       88.49       87.78     15.31 o 
   9  11  17      166.37      128.44     19.21 o 
  10  11  17      160.26      168.57     15.11 o 
  11  11  17      126.15      139.60     11.54 o 
   0  12  17      392.76      648.48     67.45 o 
   1  12  17       52.68       37.61     15.97 o 
   2  12  17      151.94      135.13     24.01 o 
   3  12  17       42.71       32.90     14.21 o 
   4  12  17        5.09        9.64     10.02 o 
   5  12  17       12.06       24.22     17.25 o 
   6  12  17       32.77       32.19     16.56 o 
   7  12  17       35.63       43.93     13.34 o 
   8  12  17       17.47       19.52     13.69 o 
   9  12  17        1.75        5.96      6.89 o 
  10  12  17       77.69       57.31      8.30 o 
   1  13  17       20.56       17.30     11.79 o 
   2  13  17        6.21       13.82     11.61 o 
   3  13  17      471.95      424.44     27.59 o 
   4  13  17      300.46      272.25     24.79 o 
   5  13  17        2.42        9.84     10.85 o 
   6  13  17       10.98        6.07      6.69 o 
   7  13  17        0.03        0.51      5.92 o 
   8  13  17        4.75        5.20      7.30 o 
   9  13  17      396.62      371.28     46.83 o 
   0  14  17       34.64      -19.65     19.65 o 
   1  14  17        0.11      -12.17     12.17 o 
   2  14  17       15.50       15.68     20.19 o 
   3  14  17        2.16       10.84     14.98 o 
   4  14  17        6.64        1.92      6.47 o 
   5  14  17       35.09       37.52     10.50 o 
   6  14  17        0.75       -0.75      7.13 o 
   7  14  17       87.04       40.64      8.07 o 
   8  14  17        0.07        9.62      9.56 o 
   1  15  17       10.66        8.82     10.00 o 
   2  15  17        0.16      -12.46     18.06 o 
   3  15  17       41.79       26.94      9.43 o 
   4  15  17       15.92       14.56     10.48 o 
   5  15  17       11.88       18.03     10.10 o 
   6  15  17        2.21        5.26      5.52 o 
   0  16  17        0.07       22.99     12.75 o 
   1  16  17        2.14        5.94      9.35 o 
   2  16  17       12.18       14.40      7.13 o 
   3  16  17        7.31        7.98      8.02 o 
   4  16  17       17.83       16.62      8.77 o 
   0   0  18     1229.86     1121.80     64.26 o 
   1   0  18      595.29      519.77     22.30 o 
   2   0  18     3208.66     3872.62     91.84 o 
   3   0  18     8374.24     7317.48    221.13 o 
   4   0  18     1541.65     1778.01     57.35 o 
   5   0  18        0.87       -4.09      8.94 o 
   6   0  18      490.27      403.72     31.05 o 
   7   0  18    11023.75    11724.31    101.81 o 
   8   0  18     1035.78     1040.76     34.65 o 
   9   0  18      307.31      261.93     18.83 o 
  10   0  18     1021.57     1088.54     37.42 o 
  11   0  18     1440.93     1481.93     54.63 o 
  12   0  18      236.47      251.29     32.72 o 
  13   0  18      852.94      946.21     48.81 o 
  14   0  18       15.27       12.72      7.42 o 
   1   1  18       40.89       40.85      5.55 o 
   2   1  18      980.55     1166.47     28.12 o 
   3   1  18      118.25      127.70     16.71 o 
   4   1  18     1838.07     2034.94     43.48 o 
   5   1  18      745.10      665.77     26.60 o 
   6   1  18        9.52        4.34      5.48 o 
   7   1  18       33.02       30.59      7.01 o 
   8   1  18       12.34       12.60      4.71 o 
   9   1  18      556.48      614.93     19.94 o 
  10   1  18     3207.35     3311.56     48.17 o 
  11   1  18       22.57       20.51      7.76 o 
  12   1  18        7.58        6.38      5.87 o 
  13   1  18        0.55        4.99      8.31 o 
  14   1  18       62.55       52.22      9.45 o 
  15   1  18       35.51       36.66     10.79 o 
   0   2  18    18894.54    21765.84    200.71 o 
   1   2  18      101.73      146.09      9.71 o 
   2   2  18       37.85       23.77      5.30 o 
   3   2  18      492.02      543.68     25.19 o 
   4   2  18      700.37      758.91     31.10 o 
   5   2  18     8363.59     9124.81    114.68 o 
   6   2  18        2.21        1.26      5.90 o 
   7   2  18       78.97       94.02      8.85 o 
   8   2  18        0.08       -2.04      5.60 o 
   9   2  18    11288.51    11343.07    106.89 o 
  10   2  18     3186.52     3079.92     72.16 o 
  11   2  18      280.97      278.09     19.43 o 
  12   2  18        5.94       -1.12      7.18 o 
  13   2  18      551.01      618.06     23.81 o 
  14   2  18      478.51      482.30     20.22 o 
  15   2  18      456.82      541.46     38.57 o 
   1   3  18      138.95      272.46     13.03 o 
   2   3  18     1004.38     1170.18     31.70 o 
   3   3  18       18.94        4.58      5.37 o 
   4   3  18       94.54       74.36     10.67 o 
   5   3  18      125.86      112.44     15.61 o 
   6   3  18      826.85      718.35     23.41 o 
   7   3  18       10.61       10.55      4.47 o 
   8   3  18      237.77      166.85     13.24 o 
   9   3  18       58.73       40.20     10.39 o 
  10   3  18      522.44      552.89     37.81 o 
  11   3  18        0.39        0.30      8.61 o 
  12   3  18        0.31       -2.95      6.71 o 
  13   3  18      207.36      237.76     17.25 o 
  14   3  18        3.29        9.01      4.73 o 
  15   3  18       33.08       61.09     10.23 o 
   0   4  18     1210.96     1289.40     56.13 o 
   1   4  18      138.18      151.25     14.72 o 
   2   4  18       64.80       39.95     10.29 o 
   3   4  18     2007.10     1967.99     63.38 o 
   4   4  18     1594.42     1891.92     64.62 o 
   5   4  18       12.77       20.18      6.93 o 
   6   4  18      102.99       73.01      7.54 o 
   7   4  18     2983.00     2957.89     49.56 o 
   8   4  18      235.22      210.33     14.05 o 
   9   4  18      187.79      205.76     15.46 o 
  10   4  18      253.99      273.47     27.74 o 
  11   4  18      254.54      316.00     27.31 o 
  12   4  18      186.54      216.26     22.47 o 
  13   4  18      540.07      583.13     26.47 o 
  14   4  18        3.56       21.80      5.58 o 
  15   4  18       34.22       30.56     10.15 o 
   1   5  18      482.22      410.47     53.93 o 
   2   5  18      666.16      626.32     56.82 o 
   3   5  18      310.53      317.81     42.35 o 
   4   5  18     1900.60     1961.07    104.10 o 
   5   5  18      523.52      441.22     18.56 o 
   6   5  18       15.92       19.92      4.85 o 
   7   5  18       19.22        9.75      6.86 o 
   8   5  18        1.18       -1.14      5.78 o 
   9   5  18      386.45      489.03     35.32 o 
  10   5  18     1737.96     1911.17     67.89 o 
  11   5  18      203.86      203.79     25.56 o 
  12   5  18       15.75        8.74     10.41 o 
  13   5  18        2.22        7.11      8.78 o 
  14   5  18       84.00       79.56      8.45 o 
   0   6  18     1241.96     1224.29     79.99 o 
   1   6  18        0.66       19.23     15.97 o 
   2   6  18     1601.07     1680.77     93.72 o 
   3   6  18       30.60        9.91     10.23 o 
   4   6  18       76.92       88.55      8.54 o 
   5   6  18     1149.47     1275.01     32.52 o 
   6   6  18      190.33      193.52     14.42 o 
   7   6  18     1179.46     1151.49     35.02 o 
   8   6  18      138.22      136.78     12.66 o 
   9   6  18     1599.68     1685.82     66.85 o 
  10   6  18      347.09      367.43     30.86 o 
  11   6  18       45.84       57.37     14.48 o 
  12   6  18       76.39       34.01     13.37 o 
  13   6  18        0.26        2.86      6.14 o 
  14   6  18       89.56       96.29      8.32 o 
   1   7  18       94.92       45.73     17.59 o 
   2   7  18      108.84       88.68     24.41 o 
   3   7  18      573.91      621.98     21.69 o 
   4   7  18      493.59      461.66     19.60 o 
   5   7  18       70.09       78.78      9.41 o 
   6   7  18       26.48       31.68      8.09 o 
   7   7  18        0.64        0.16      5.95 o 
   8   7  18      112.05      126.25     19.13 o 
   9   7  18       73.97       84.05     19.75 o 
  10   7  18        0.07        9.23     11.24 o 
  11   7  18        3.46      -10.20     10.20 o 
  12   7  18        5.44        3.72      6.47 o 
  13   7  18       57.43       61.77      8.01 o 
  14   7  18        1.13       12.30      9.42 o 
   0   8  18     1346.66     1134.15     79.13 o 
   1   8  18     1085.60      943.13     41.53 o 
   2   8  18       53.67       42.07     14.08 o 
   3   8  18       11.31       33.33      9.08 o 
   4   8  18       52.08       48.89      7.38 o 
   5   8  18     1321.62     1337.98     40.51 o 
   6   8  18       28.60       45.92      8.25 o 
   7   8  18       68.14      119.55     14.55 o 
   8   8  18       71.76       33.38      7.50 o 
   9   8  18      152.85      217.79     22.88 o 
  10   8  18        0.64       -1.60      9.67 o 
  11   8  18       30.06        9.25      8.63 o 
  12   8  18       24.62       18.05      5.70 o 
  13   8  18       37.23       36.23      4.95 o 
   1   9  18       46.16       52.28     14.63 o 
   2   9  18        0.06        6.15      9.85 o 
   3   9  18     1791.47     1879.14     92.24 o 
   4   9  18      270.17      266.77     22.87 o 
   5   9  18       11.28        0.64      6.07 o 
   6   9  18       70.04       56.08     15.03 o 
   7   9  18        7.59       -6.21      7.17 o 
   8   9  18        1.56       -7.23      7.39 o 
   9   9  18       26.32       24.90     15.63 o 
  10   9  18      328.69      372.54     32.27 o 
  11   9  18      407.48      369.01     19.99 o 
  12   9  18        0.82        1.34      4.00 o 
  13   9  18        3.60        3.01      3.98 o 
   0  10  18       87.49       87.27     26.98 o 
   1  10  18      134.04       54.85     14.96 o 
   2  10  18     2171.34     2226.26     69.34 o 
   3  10  18      423.87      424.86     30.55 o 
   4  10  18       90.24       50.35     23.68 o 
   5  10  18       44.33       19.59     11.24 o 
   6  10  18      121.38      137.82     15.28 o 
   7  10  18      863.86      739.29     32.33 o 
   8  10  18      450.78      417.50     23.44 o 
   9  10  18        2.61       13.55     17.06 o 
  10  10  18        0.87       18.54      8.03 o 
  11  10  18       86.00       78.84      9.16 o 
  12  10  18       32.04       28.27      5.65 o 
   1  11  18       28.91       39.67     18.40 o 
   2  11  18       10.10        0.04     11.19 o 
   3  11  18      201.16      207.49     26.69 o 
   4  11  18       53.91       27.56     21.77 o 
   5  11  18        7.46        3.95     14.55 o 
   6  11  18      113.13      125.85     31.15 o 
   7  11  18       13.00       16.06     21.52 o 
   8  11  18       60.36       73.64     16.85 o 
   9  11  18      137.06      120.57     17.44 o 
  10  11  18        3.76        6.02     11.23 o 
  11  11  18       31.26       29.39      5.98 o 
   0  12  18      293.40      265.05     44.46 o 
   1  12  18      169.75      175.03     26.16 o 
   2  12  18        9.43       -0.09     17.02 o 
   3  12  18        0.34       26.09     15.01 o 
   4  12  18       87.50       95.01     18.28 o 
   5  12  18     1117.73     1182.04     85.37 o 
   6  12  18       12.07        4.98     12.89 o 
   7  12  18       18.03        7.53     10.81 o 
   8  12  18       50.14       20.06      6.03 o 
   9  12  18      144.24      180.14     13.50 o 
  10  12  18       10.71        8.65      6.27 o 
   1  13  18        0.23      -13.56     13.71 o 
   2  13  18       70.74       90.25     18.67 o 
   3  13  18      219.62      208.58     19.92 o 
   4  13  18       37.11       93.22     16.12 o 
   5  13  18       10.09        8.81     22.07 o 
   6  13  18       13.97       15.08      9.18 o 
   7  13  18       11.84        4.14     10.85 o 
   8  13  18       55.20       47.73     17.13 o 
   9  13  18        0.11        1.93      8.42 o 
   0  14  18       19.93       21.10     15.67 o 
   1  14  18      191.73      187.37     22.49 o 
   2  14  18      317.67      311.24     28.26 o 
   3  14  18      290.48      266.11     53.12 o 
   4  14  18        1.72        5.51      5.05 o 
   5  14  18        0.27       -0.78      6.79 o 
   6  14  18       52.49       52.57     22.61 o 
   7  14  18      149.22      134.98     12.82 o 
   8  14  18      206.24      188.72     21.28 o 
   1  15  18        4.06        1.21      7.71 o 
   2  15  18        3.07       -1.13      7.43 o 
   3  15  18        3.11        9.31      7.39 o 
   4  15  18        1.79        2.54     10.61 o 
   5  15  18        0.44       -8.65      8.65 o 
   0  16  18       42.11       69.70     15.33 o 
   1  16  18        0.35       -6.54      6.54 o 
   2  16  18       11.98       10.93      5.24 o 
   3  16  18       35.33       37.93     11.80 o 
   1   1  19     2877.33     3124.36     45.01 o 
   2   1  19     1584.29     1761.12     39.39 o 
   3   1  19     1452.36     1884.23     40.41 o 
   4   1  19     3297.41     3672.54     59.92 o 
   5   1  19       80.01       51.77      7.93 o 
   6   1  19     1062.09     1067.61     36.34 o 
   7   1  19        1.03        8.46      5.46 o 
   8   1  19       49.95       27.90      5.84 o 
   9   1  19      370.13      416.36     17.75 o 
  10   1  19      378.22      423.79     21.73 o 
  11   1  19      321.77      339.30     20.85 o 
  12   1  19       83.69       94.90     13.07 o 
  13   1  19        2.58        7.17      5.13 o 
  14   1  19      340.96      362.05     20.92 o 
  15   1  19        0.20       -4.55      6.83 o 
   0   2  19      209.51      222.73     22.04 o 
   1   2  19      293.88      336.89     14.83 o 
   2   2  19       72.85      169.60     12.68 o 
   3   2  19      898.38      861.81     32.47 o 
   4   2  19      140.45      103.58     12.30 o 
   5   2  19      731.34      714.87     32.84 o 
   6   2  19      125.82       84.43      8.47 o 
   7   2  19     1268.51     1335.16     27.86 o 
   8   2  19        7.12       -4.62      6.63 o 
   9   2  19     1346.30     1370.40     35.97 o 
  10   2  19      548.75      529.88     30.68 o 
  11   2  19        5.96       -0.78      6.76 o 
  12   2  19        0.90       -7.26      7.26 o 
  13   2  19      160.97      189.70     13.32 o 
  14   2  19        9.90        0.47      7.07 o 
  15   2  19       15.34       25.64      9.13 o 
   1   3  19      334.48      492.26     18.02 o 
   2   3  19      523.40      497.64     21.40 o 
   3   3  19     2812.48     3046.90     66.38 o 
   4   3  19     4173.21     4370.61     77.27 o 
   5   3  19        1.01       -2.95      6.19 o 
   6   3  19     2106.14     2071.11     40.45 o 
   7   3  19       65.00       57.02      8.28 o 
   8   3  19        5.19        0.53      5.28 o 
   9   3  19       58.06       47.26     16.41 o 
  10   3  19      117.00       98.41     17.83 o 
  11   3  19      119.77      131.96     18.72 o 
  12   3  19       20.96       26.86      9.72 o 
  13   3  19        0.42        6.76      6.12 o 
  14   3  19       69.66       73.48     11.50 o 
  15   3  19        1.23       -3.39      6.39 o 
   0   4  19     1521.76     1460.52     51.92 o 
   1   4  19     3120.57     3152.51     50.88 o 
   2   4  19     1101.06     1240.48     37.17 o 
   3   4  19      660.60      594.54     27.33 o 
   4   4  19        0.43        9.92      7.45 o 
   5   4  19      401.35      344.62     16.14 o 
   6   4  19      142.92      151.53     10.71 o 
   7   4  19     1234.36     1205.19     34.10 o 
   8   4  19      890.97      895.04     28.49 o 
   9   4  19      485.59      474.27     23.12 o 
  10   4  19       91.48      112.02     18.18 o 
  11   4  19      553.67      560.34     36.20 o 
  12   4  19        0.19      -10.78     10.78 o 
  13   4  19      118.51      142.32     13.57 o 
  14   4  19       75.21       99.64      9.08 o 
   1   5  19        5.62       47.04     25.85 o 
   2   5  19      944.14      970.61     71.66 o 
   3   5  19      951.41     1017.63     74.53 o 
   4   5  19       18.78       11.71      6.01 o 
   5   5  19       12.59        6.65      4.41 o 
   6   5  19     1821.99     1748.76     39.03 o 
   7   5  19       44.18       42.98      7.66 o 
   8   5  19       81.36       88.46     10.73 o 
   9   5  19     1695.18     1663.16     64.38 o 
  10   5  19     1011.60     1084.23     51.48 o 
  11   5  19      353.76      338.77     28.42 o 
  12   5  19       16.05       12.49     12.31 o 
  13   5  19        3.86        4.85      5.72 o 
  14   5  19       95.03      117.06     10.67 o 
   0   6  19        1.69       -9.98     11.06 o 
   1   6  19     1004.08      910.39     71.31 o 
   2   6  19      128.46      142.36     29.39 o 
   3   6  19     3393.75     3762.32     73.08 o 
   4   6  19       16.26       23.98      5.60 o 
   5   6  19     1646.79     1736.33     38.72 o 
   6   6  19       18.66       35.17      7.11 o 
   7   6  19     2410.13     2358.87     50.42 o 
   8   6  19      176.53      173.57     14.04 o 
   9   6  19     2250.83     2615.17     79.18 o 
  10   6  19      958.47     1022.29     49.11 o 
  11   6  19       47.18       66.59     14.07 o 
  12   6  19       38.12       58.25     10.67 o 
  13   6  19      282.43      299.79     17.31 o 
  14   6  19       33.66       39.36      5.59 o 
   1   7  19       44.72       15.31     10.66 o 
   2   7  19      108.42       69.63     10.05 o 
   3   7  19      700.40      664.55     25.31 o 
   4   7  19      814.87      806.14     26.26 o 
   5   7  19       11.09       16.46      7.73 o 
   6   7  19     2541.20     2602.51     52.16 o 
   7   7  19       66.16       95.75     10.66 o 
   8   7  19      572.47      644.39     39.57 o 
   9   7  19        2.22       15.33     13.24 o 
  10   7  19       48.63       39.97     12.53 o 
  11   7  19        8.63        0.04      9.97 o 
  12   7  19        1.61       -0.24      8.60 o 
  13   7  19        7.74        6.66      4.80 o 
   0   8  19      263.03      236.01     36.35 o 
   1   8  19     1619.68     1417.23     51.86 o 
   2   8  19       29.57       39.99      8.60 o 
   3   8  19       94.54       90.75      8.94 o 
   4   8  19      291.73      347.11     18.76 o 
   5   8  19      776.72      752.37     30.91 o 
   6   8  19       13.60        4.20     11.68 o 
   7   8  19      594.36      533.21     29.14 o 
   8   8  19      141.37      131.86     17.89 o 
   9   8  19      174.08      134.73     19.00 o 
  10   8  19       25.68       35.39     10.59 o 
  11   8  19       60.69       60.56     11.81 o 
  12   8  19       29.40       25.02      5.54 o 
  13   8  19      115.66      117.13     13.18 o 
   1   9  19        1.81        0.67     14.90 o 
   2   9  19      978.21      925.33     53.88 o 
   3   9  19      136.19      154.75     23.16 o 
   4   9  19        2.23      -13.98     13.98 o 
   5   9  19       11.47        2.92      7.04 o 
   6   9  19      569.02      468.82     26.88 o 
   7   9  19        1.69        3.63      8.16 o 
   8   9  19      135.48      118.48     14.16 o 
   9   9  19      328.94      350.45     26.67 o 
  10   9  19      467.02      539.43     37.27 o 
  11   9  19       83.69       54.81      8.59 o 
  12   9  19        1.68       -3.23      3.23 o 
   0  10  19      305.99      259.33     44.85 o 
   1  10  19      424.52      407.30     29.58 o 
   2  10  19      186.15      224.58     23.47 o 
   3  10  19     1280.13     1353.95     53.81 o 
   4  10  19       38.03       -6.68     22.49 o 
   5  10  19      198.07      196.88     24.87 o 
   6  10  19       26.31        1.56      9.23 o 
   7  10  19      397.17      437.25     24.49 o 
   8  10  19       99.29      108.90     12.20 o 
   9  10  19      117.21      146.99     21.87 o 
  10  10  19      113.34      125.82     11.57 o 
  11  10  19       57.76       56.95      9.05 o 
  12  10  19       78.08       72.35      9.23 o 
   1  11  19       74.59       71.45     21.22 o 
   2  11  19       18.49       17.97     15.96 o 
   3  11  19        0.07       -8.11     14.52 o 
   4  11  19      278.18      341.68     53.65 o 
   5  11  19       43.19        2.98     14.56 o 
   6  11  19       96.47       59.16     19.66 o 
   7  11  19        2.37       -7.13      9.52 o 
   8  11  19      277.75      280.67     24.43 o 
   9  11  19      269.53      278.52     24.19 o 
  10  11  19        0.19        6.34      5.81 o 
  11  11  19        5.46       -0.39     11.99 o 
   0  12  19      125.41       67.32     25.13 o 
   1  12  19       47.62       70.80     18.25 o 
   2  12  19        1.17       14.17     13.72 o 
   3  12  19      288.93      244.83     27.45 o 
   4  12  19       50.18       39.61     11.90 o 
   5  12  19        0.25       24.19     22.78 o 
   6  12  19        8.51       10.98     14.11 o 
   7  12  19       72.80      114.02     18.02 o 
   8  12  19       18.16        0.21      4.94 o 
   9  12  19      134.68      129.37     24.54 o 
  10  12  19       42.85       37.63     12.18 o 
   1  13  19        6.35        8.70     11.46 o 
   2  13  19      326.73      329.33     31.08 o 
   3  13  19      309.85      319.96     29.03 o 
   4  13  19       25.90       32.25      7.93 o 
   5  13  19       15.19       12.49     15.19 o 
   6  13  19       16.97       -0.49      9.46 o 
   7  13  19        5.86       -1.11      6.90 o 
   8  13  19       23.81       11.24      5.41 o 
   9  13  19        0.04        6.59      8.96 o 
   0  14  19      113.96      149.81     29.01 o 
   1  14  19        6.50       16.51      9.55 o 
   2  14  19      204.49      194.70     33.97 o 
   3  14  19        0.24       14.25     14.64 o 
   4  14  19      100.84       75.78     12.91 o 
   5  14  19        0.09        4.39     12.42 o 
   6  14  19        8.57       13.11      7.00 o 
   7  14  19        5.47       16.53      9.79 o 
   1  15  19        4.44        8.38      7.98 o 
   2  15  19        1.73        7.23      6.92 o 
   3  15  19       14.46       10.42      5.98 o 
   4  15  19       68.26       60.93     15.06 o 
   5  15  19        0.37       -8.42      8.42 o 
   0  16  19        4.15        6.92      7.23 o 
   1  16  19        1.28        9.19     17.67 o 
   2  16  19        1.84        1.42      7.03 o 
   3  16  19       51.18       35.56     10.25 o 
   0   0  20     1195.02     1729.20     85.43 o 
   1   0  20    12428.75    14069.50    174.07 o 
   2   0  20      283.91      232.46     16.88 o 
   3   0  20        4.71       40.60      8.82 o 
   4   0  20     6051.35     6664.05    126.11 o 
   5   0  20     1040.20      886.93     45.04 o 
   6   0  20       95.99      107.23      9.87 o 
   7   0  20        6.96        0.94      5.89 o 
   8   0  20      459.46      538.34     25.86 o 
   9   0  20     5137.60     5307.86     81.68 o 
  10   0  20     1138.40     1421.69     54.68 o 
  11   0  20      252.64      233.16     33.58 o 
  12   0  20       35.49       45.95      9.04 o 
  13   0  20      149.18      140.14     28.30 o 
  14   0  20       25.43       41.93     14.50 o 
   1   1  20     1402.92     1431.26     31.56 o 
   2   1  20       31.01       33.59      6.67 o 
   3   1  20     1066.20     1370.51     42.23 o 
   4   1  20      125.11      133.59     12.28 o 
   5   1  20      286.61      258.37     17.56 o 
   6   1  20       81.75       52.86      5.84 o 
   7   1  20       42.92       62.58      6.15 o 
   8   1  20      366.87      383.95     15.27 o 
   9   1  20     2109.62     2229.56     39.74 o 
  10   1  20      210.26      173.08     14.10 o 
  11   1  20      127.19      108.35     13.10 o 
  12   1  20       92.81       90.10     10.89 o 
  13   1  20        0.15        2.62      5.25 o 
  14   1  20       75.22       83.03      9.93 o 
   0   2  20        9.76       -3.25      8.65 o 
   1   2  20     2828.84     2942.36     56.10 o 
   2   2  20     4212.26     4655.32     65.87 o 
   3   2  20     9471.17     9252.67    108.77 o 
   4   2  20      381.52      390.91     26.02 o 
   5   2  20        4.78       19.57      6.97 o 
   6   2  20      714.46      630.12     20.84 o 
   7   2  20    12403.55    12229.04     95.45 o 
   8   2  20      570.09      532.87     18.92 o 
   9   2  20      192.45      174.92     13.80 o 
  10   2  20      367.15      392.96     26.41 o 
  11   2  20       33.20       25.64      6.82 o 
  12   2  20      227.58      286.30     20.62 o 
  13   2  20      385.18      438.09     18.63 o 
  14   2  20        0.66       17.41      8.50 o 
   1   3  20       85.77      171.10     13.98 o 
   2   3  20        0.30        4.64      5.23 o 
   3   3  20      388.10      445.41     24.32 o 
   4   3  20      230.51      283.16     20.55 o 
   5   3  20       55.46       76.86      8.26 o 
   6   3  20      732.41      672.72     23.69 o 
   7   3  20       62.63       51.13      7.93 o 
   8   3  20       13.52        0.32      6.29 o 
   9   3  20     1392.53     1591.90     42.24 o 
  10   3  20      423.20      460.61     34.47 o 
  11   3  20      121.94      128.50     18.68 o 
  12   3  20        0.22        2.31      8.06 o 
  13   3  20       22.50       21.26      6.39 o 
  14   3  20      138.67      166.75     13.61 o 
   0   4  20      401.47      284.13     24.10 o 
   1   4  20     5614.90     5712.42     91.66 o 
   2   4  20     2280.67     2249.04     50.99 o 
   3   4  20     1925.18     2073.93     70.06 o 
   4   4  20     1959.88     1963.38     53.43 o 
   5   4  20     1555.34     1473.72     33.67 o 
   6   4  20       30.18       30.11      5.54 o 
   7   4  20      126.49      147.01     11.83 o 
   8   4  20      137.74      111.48     10.60 o 
   9   4  20     1033.21     1084.99     51.86 o 
  10   4  20       88.23      114.30     19.02 o 
  11   4  20       35.58       43.08     12.61 o 
  12   4  20        2.72       -0.08      8.99 o 
  13   4  20       38.29       22.80      6.81 o 
  14   4  20       12.37       11.75      6.60 o 
   1   5  20     1385.79     1216.07     58.46 o 
   2   5  20      299.22      287.03     41.54 o 
   3   5  20      831.23      983.31     75.73 o 
   4   5  20        7.81       15.63      5.42 o 
   5   5  20       96.12       76.62      8.88 o 
   6   5  20        0.24        2.28      6.09 o 
   7   5  20       15.77       16.54      6.79 o 
   8   5  20      132.60       90.45      9.82 o 
   9   5  20      331.65      366.02     32.96 o 
  10   5  20      307.64      391.96     31.09 o 
  11   5  20      182.01      195.56     22.42 o 
  12   5  20       35.18       49.44     19.44 o 
  13   5  20       30.70       23.83      6.19 o 
  14   5  20        5.55       15.93      5.53 o 
   0   6  20        0.33        7.30     10.11 o 
   1   6  20      111.92       88.66     22.40 o 
   2   6  20      293.30      304.63     21.14 o 
   3   6  20     2018.97     1946.25     47.00 o 
   4   6  20      142.75      124.98     11.95 o 
   5   6  20      777.21      800.28     26.52 o 
   6   6  20      173.20      166.75     13.66 o 
   7   6  20     1385.09     1335.26     38.26 o 
   8   6  20      303.24      346.22     29.73 o 
   9   6  20     1311.06     1455.89     59.66 o 
  10   6  20      862.26      976.71     48.06 o 
  11   6  20       73.29       39.19     15.08 o 
  12   6  20       80.94       86.24     22.45 o 
  13   6  20       41.75       38.99      7.33 o 
  14   6  20       38.79       47.47     10.17 o 
   1   7  20        0.58       10.57      5.29 o 
   2   7  20        7.74       -7.94      7.94 o 
   3   7  20      133.99      110.53     14.23 o 
   4   7  20        0.01        1.02      8.80 o 
   5   7  20      102.15       90.46     10.07 o 
   6   7  20        5.87        5.63     10.13 o 
   7   7  20      188.96      218.34     22.79 o 
   8   7  20      177.89      183.59     21.61 o 
   9   7  20     1010.88     1141.83     83.99 o 
  10   7  20       53.38       49.03     13.69 o 
  11   7  20       28.50       34.60     11.28 o 
  12   7  20       17.11       22.71      6.84 o 
  13   7  20        2.70       -1.07      5.05 o 
   0   8  20       23.10       25.62     13.20 o 
   1   8  20       60.22       74.89     13.01 o 
   2   8  20     1031.25      926.14     32.99 o 
   3   8  20     1474.19     1409.63     34.08 o 
   4   8  20       86.59       79.45     12.85 o 
   5   8  20      195.04      174.95     17.67 o 
   6   8  20        4.15       -5.58      8.10 o 
   7   8  20      144.41      104.76     16.16 o 
   8   8  20        0.07       -7.76      9.69 o 
   9   8  20        8.11       21.25      8.96 o 
  10   8  20        8.37       -3.36      8.15 o 
  11   8  20      212.24      245.95     20.02 o 
  12   8  20       74.16       52.07      6.80 o 
  13   8  20       31.58       19.45      5.98 o 
   1   9  20        6.34        9.97     20.62 o 
   2   9  20       92.93       99.26     19.18 o 
   3   9  20      321.47      375.39     40.47 o 
   4   9  20      226.02      203.23     20.29 o 
   5   9  20       17.32        5.65     13.73 o 
   6   9  20        0.06       -2.18     10.68 o 
   7   9  20       47.92       43.29     11.05 o 
   8   9  20       76.33       79.25     12.18 o 
   9   9  20       33.89       44.54     11.89 o 
  10   9  20      249.14      230.83     25.07 o 
  11   9  20       27.89       43.41      8.04 o 
  12   9  20       30.09       16.75      5.83 o 
   0  10  20      234.77      333.60     49.33 o 
   1  10  20      230.99      207.17     27.35 o 
   2  10  20        7.70       19.48      9.06 o 
   3  10  20      119.41      169.78     24.77 o 
   4  10  20        0.97       -3.24     18.09 o 
   5  10  20      965.66     1135.77     57.43 o 
   6  10  20      247.75      238.66     21.71 o 
   7  10  20        2.80        2.27      6.26 o 
   8  10  20        6.78       14.15      7.20 o 
   9  10  20     1603.25     1830.23     63.01 o 
  10  10  20      223.61      221.23     16.01 o 
  11  10  20        0.15       16.07      4.97 o 
   1  11  20       36.92       22.16     11.98 o 
   2  11  20        0.91       -1.62     14.65 o 
   3  11  20       24.98       25.34     10.58 o 
   4  11  20       99.45      108.60     34.18 o 
   5  11  20        5.95       -5.68     15.85 o 
   6  11  20      142.47      174.63     33.80 o 
   7  11  20      116.99      111.45     21.56 o 
   8  11  20        7.24       -3.08      7.82 o 
   9  11  20      162.42      186.45     31.18 o 
  10  11  20        0.00       -1.48      4.48 o 
  11  11  20        4.57       11.78      8.18 o 
   0  12  20       49.28       21.90     18.54 o 
   1  12  20      154.95      153.03     24.09 o 
   2  12  20       34.80       32.09     11.14 o 
   3  12  20      130.19      110.72     39.14 o 
   4  12  20       14.30       23.68     10.39 o 
   5  12  20        0.17        9.32     17.57 o 
   6  12  20       22.36       19.75     15.59 o 
   7  12  20      154.08      149.56     19.61 o 
   8  12  20        5.82       -1.76      8.94 o 
   9  12  20       90.49       79.63     10.87 o 
  10  12  20        1.85       17.53     10.10 o 
   1  13  20       23.49       10.14     18.35 o 
   2  13  20        1.26        6.36     12.36 o 
   3  13  20      151.69      198.53     28.67 o 
   4  13  20       53.28       25.42     18.55 o 
   5  13  20       15.08       23.95     20.41 o 
   6  13  20        6.93       -6.85      8.32 o 
   7  13  20        2.18        1.89      8.89 o 
   8  13  20        0.05        3.08      9.06 o 
   9  13  20        1.58       -4.70      6.65 o 
   0  14  20        6.59       13.43     14.34 o 
   1  14  20       82.09       75.17     17.71 o 
   2  14  20        0.17        6.50     12.28 o 
   3  14  20      431.47      461.12     53.69 o 
   4  14  20        0.25      -14.41     14.41 o 
   5  14  20      199.80      181.29     17.69 o 
   6  14  20       27.30       28.62      7.67 o 
   7  14  20       17.14        9.90      7.21 o 
   1  15  20       41.36       33.54      9.96 o 
   2  15  20       10.68       15.53      6.75 o 
   3  15  20      106.08      116.68     20.81 o 
   4  15  20        2.66        2.78     11.45 o 
   5  15  20        0.43       -7.58      7.58 o 
   0  16  20        1.79        2.40      5.56 o 
   1  16  20       35.27       30.15      9.18 o 
   2  16  20        2.87       18.79      7.86 o 
   1   1  21      757.90      696.23     28.65 o 
   2   1  21     4057.06     4109.97     67.60 o 
   3   1  21     1945.76     1924.65     51.07 o 
   4   1  21      566.99      552.47     24.52 o 
   5   1  21       42.26       46.20      7.42 o 
   6   1  21     2211.34     2215.84     31.95 o 
   7   1  21       29.26       18.30      4.47 o 
   8   1  21      735.20      660.55     21.46 o 
   9   1  21      213.24      226.70     13.24 o 
  10   1  21      716.05      730.19     27.64 o 
  11   1  21      472.51      481.97     24.45 o 
  12   1  21       39.73       33.35      7.84 o 
  13   1  21      155.48      166.03     19.26 o 
  14   1  21       61.51       43.48      7.45 o 
   0   2  21      524.99      450.60     32.28 o 
   1   2  21       43.62       46.96      8.02 o 
   2   2  21      311.25      425.08     20.58 o 
   3   2  21       92.39       57.83      9.51 o 
   4   2  21      194.01      212.62     18.23 o 
   5   2  21       59.59       56.59      7.02 o 
   6   2  21        1.58        4.02      4.29 o 
   7   2  21      450.12      457.16     16.79 o 
   8   2  21        0.70        0.61      6.74 o 
   9   2  21      574.12      511.49     26.80 o 
  10   2  21       48.67       52.58     11.19 o 
  11   2  21       43.87       37.10     11.34 o 
  12   2  21       38.07       30.00      8.09 o 
  13   2  21       17.92       23.13      6.40 o 
  14   2  21       98.24      109.36     14.59 o 
   1   3  21      761.97      820.21     30.40 o 
   2   3  21      742.87      784.01     30.68 o 
   3   3  21      196.77      277.44     19.67 o 
   4   3  21     1300.24     1347.33     44.88 o 
   5   3  21      200.37      214.99     13.17 o 
   6   3  21     1125.52     1229.37     29.81 o 
   7   3  21      325.41      312.68     16.05 o 
   8   3  21     2042.01     2006.15     42.98 o 
   9   3  21       83.76       99.08     21.92 o 
  10   3  21       12.62       11.11      9.74 o 
  11   3  21      167.53      176.89     21.03 o 
  12   3  21        3.54        3.83      7.51 o 
  13   3  21       62.77       50.39      9.38 o 
  14   3  21       76.74       74.35      9.95 o 
   0   4  21      194.69      201.63     35.04 o 
   1   4  21     1690.57     1764.00     52.67 o 
   2   4  21     2157.63     2013.65     67.54 o 
   3   4  21      905.90      862.56     34.40 o 
   4   4  21     2193.29     2364.98     41.91 o 
   5   4  21      139.85      135.43     10.53 o 
   6   4  21      705.67      782.48     24.51 o 
   7   4  21      263.42      332.38     17.50 o 
   8   4  21       69.00       60.05     13.60 o 
   9   4  21      482.37      546.05     37.82 o 
  10   4  21      499.27      560.54     37.58 o 
  11   4  21      306.61      324.43     27.81 o 
  12   4  21      264.24      281.38     24.01 o 
  13   4  21      153.91      155.48     13.90 o 
  14   4  21       15.90       21.51      6.77 o 
   1   5  21       36.28       22.49     10.14 o 
   2   5  21     1077.96     1027.90     78.08 o 
   3   5  21     2303.89     2404.52     41.90 o 
   4   5  21     1111.80     1103.81     31.94 o 
   5   5  21       98.49       83.88      9.68 o 
   6   5  21     2098.01     2117.17     44.27 o 
   7   5  21       62.74       49.92      8.43 o 
   8   5  21      406.54      362.54     34.50 o 
   9   5  21      592.88      680.97     41.81 o 
  10   5  21       43.84       61.36     15.27 o 
  11   5  21      575.80      632.40     37.41 o 
  12   5  21        1.70       20.60     13.77 o 
  13   5  21       23.17       22.50      6.07 o 
  14   5  21        3.35       16.00      6.69 o 
   0   6  21      428.91      452.64     29.31 o 
   1   6  21      719.90      647.77     24.40 o 
   2   6  21      588.11      583.21     21.59 o 
   3   6  21      616.39      681.13     23.65 o 
   4   6  21      550.53      468.35     19.58 o 
   5   6  21      330.84      297.37     16.65 o 
   6   6  21      450.67      435.82     21.79 o 
   7   6  21     1391.76     1180.59     36.15 o 
   8   6  21       45.29       47.06     21.69 o 
   9   6  21     1016.20     1018.77     49.45 o 
  10   6  21      659.06      796.48     47.09 o 
  11   6  21        1.21        7.54      9.39 o 
  12   6  21      105.07      107.95     17.71 o 
  13   6  21       38.68       55.83      7.88 o 
   1   7  21      367.42      383.86     24.63 o 
   2   7  21       32.64       25.61      6.41 o 
   3   7  21       71.24       79.73      9.21 o 
   4   7  21     1955.50     1994.37     46.70 o 
   5   7  21       32.06       18.71      5.53 o 
   6   7  21       80.02       82.40     13.40 o 
   7   7  21      558.72      525.65     35.40 o 
   8   7  21      603.78      566.46     36.47 o 
   9   7  21      312.24      371.14     30.02 o 
  10   7  21       55.08       30.46     11.67 o 
  11   7  21      135.72      138.47     17.47 o 
  12   7  21        0.01       -0.96      5.01 o 
  13   7  21       16.45       14.47      5.01 o 
   0   8  21      393.36      388.70     49.94 o 
   1   8  21      785.00      727.92     38.70 o 
   2   8  21       48.27       56.15      8.69 o 
   3   8  21       23.15       29.73      5.95 o 
   4   8  21     1028.08     1101.76     37.46 o 
   5   8  21      721.73      811.23     36.69 o 
   6   8  21      304.38      303.05     25.97 o 
   7   8  21       79.08       75.70     15.33 o 
   8   8  21       12.08       14.53     10.71 o 
   9   8  21       91.77       95.17     13.03 o 
  10   8  21       49.16       63.96     12.92 o 
  11   8  21       17.72        9.50      6.96 o 
  12   8  21      212.61      242.17     12.22 o 
   1   9  21        0.75       -1.36     10.35 o 
   2   9  21        5.62       32.48     12.71 o 
   3   9  21     2682.09     2502.60     90.96 o 
   4   9  21      111.45       80.64     13.58 o 
   5   9  21       75.75       51.78     12.69 o 
   6   9  21      383.82      410.05     29.13 o 
   7   9  21       11.69       -4.29      7.02 o 
   8   9  21      133.27      140.52     14.84 o 
   9   9  21      159.47      169.11     17.17 o 
  10   9  21      241.98      232.43     23.71 o 
  11   9  21       79.57       76.21      9.67 o 
  12   9  21        3.46        1.55      5.17 o 
   0  10  21      241.80      197.20     39.97 o 
   1  10  21      110.65      115.06     21.42 o 
   2  10  21      380.35      394.33     37.12 o 
   3  10  21      473.20      456.63     37.99 o 
   4  10  21      234.09      204.73     41.38 o 
   5  10  21        6.35       17.29      8.67 o 
   6  10  21      192.25      233.68     20.97 o 
   7  10  21      295.06      337.49     21.21 o 
   8  10  21       87.26       88.57     10.89 o 
   9  10  21       39.48       55.02     16.10 o 
  10  10  21      549.00      566.25     21.68 o 
  11  10  21       18.73        9.05      3.83 o 
   1  11  21       77.82       54.32     15.42 o 
   2  11  21       26.12       16.22     10.37 o 
   3  11  21      179.98      144.86     21.39 o 
   4  11  21      334.22      403.18     54.71 o 
   5  11  21        2.05        3.22     17.11 o 
   6  11  21       40.20       10.52     16.12 o 
   7  11  21       31.28       16.08     24.86 o 
   8  11  21      190.30      194.83     19.23 o 
   9  11  21      301.53      350.38     24.90 o 
  10  11  21       34.67       37.83     13.14 o 
   0  12  21       19.37       41.57     19.52 o 
   1  12  21       23.70       50.97     15.63 o 
   2  12  21       33.75        4.65      9.58 o 
   3  12  21       30.50       40.93     14.15 o 
   4  12  21        3.66       23.99     20.17 o 
   5  12  21       94.32      110.12     26.82 o 
   6  12  21       20.52       28.35     15.91 o 
   7  12  21        8.38       13.60     13.32 o 
   8  12  21       18.99       23.48      5.83 o 
   9  12  21        6.42       21.45      6.73 o 
   1  13  21        2.18        5.77     11.46 o 
   2  13  21        6.28       14.75     11.24 o 
   3  13  21      998.22     1009.32     47.19 o 
   4  13  21        4.34       20.64     39.12 o 
   5  13  21        3.47       32.68     11.22 o 
   6  13  21       33.93       13.10      9.14 o 
   7  13  21        1.43       -5.28      7.68 o 
   8  13  21       45.41       27.32     10.74 o 
   0  14  21        0.27       -2.58     13.70 o 
   1  14  21       23.96       21.65      9.99 o 
   2  14  21      475.66      460.11     30.32 o 
   3  14  21       46.13       58.28     13.07 o 
   4  14  21       48.46       59.98     11.74 o 
   5  14  21        8.10       -4.61      5.59 o 
   6  14  21        0.08        1.75      4.65 o 
   1  15  21        0.86       -1.20     10.49 o 
   2  15  21       25.85       11.68      9.04 o 
   3  15  21       11.16        6.02      9.91 o 
   4  15  21       11.53        2.01      7.53 o 
   0   0  22       87.24       75.80     20.82 o 
   1   0  22     1139.78     1110.71     52.44 o 
   2   0  22    13829.60    13887.73    262.84 o 
   3   0  22     4904.07     4939.68     99.43 o 
   4   0  22      818.71      861.94     44.14 o 
   5   0  22       20.18       24.12      8.52 o 
   6   0  22     1878.99     1952.11     44.46 o 
   7   0  22     4305.23     4713.05     69.45 o 
   8   0  22      499.25      538.08     26.26 o 
   9   0  22      394.90      368.85     31.59 o 
  10   0  22      122.23      127.09     17.18 o 
  11   0  22      418.72      376.81     27.25 o 
  12   0  22     1430.87     1470.08     47.01 o 
  13   0  22      192.63      211.82     20.36 o 
  14   0  22       26.59       32.02     11.25 o 
   1   1  22       23.61       22.90      7.42 o 
   2   1  22      116.59      100.05     11.70 o 
   3   1  22     1018.20     1159.75     40.96 o 
   4   1  22       95.20       99.39     13.18 o 
   5   1  22      311.06      353.11     13.33 o 
   6   1  22        1.16        5.16      4.29 o 
   7   1  22      167.09      145.47      9.47 o 
   8   1  22       37.03       46.86      6.41 o 
   9   1  22       37.93       16.54      6.91 o 
  10   1  22      430.27      384.36     20.16 o 
  11   1  22      211.58      236.75     20.56 o 
  12   1  22       42.65       35.81      8.78 o 
  13   1  22        4.24       14.50      5.22 o 
  14   1  22       80.25       82.23     17.22 o 
   0   2  22     6292.43     5611.57    116.68 o 
   1   2  22      918.73     1043.49     35.73 o 
   2   2  22      216.86      223.42     24.12 o 
   3   2  22      440.46      425.96     24.52 o 
   4   2  22     4566.94     4369.51     56.82 o 
   5   2  22      661.62      540.06     18.36 o 
   6   2  22     1963.88     1901.68     33.24 o 
   7   2  22       19.39        2.96      5.10 o 
   8   2  22        0.75        5.93      5.10 o 
   9   2  22      651.40      569.33     31.58 o 
  10   2  22     1056.54     1019.03     41.10 o 
  11   2  22        5.30        8.54      7.50 o 
  12   2  22        0.94       -2.76      6.19 o 
  13   2  22        3.20       10.60      6.93 o 
  14   2  22     1739.32     1832.92     49.70 o 
   1   3  22       95.17       51.49      8.49 o 
   2   3  22        0.50        4.13      7.04 o 
   3   3  22     1317.19     1316.11     43.07 o 
   4   3  22      223.67      206.55     12.65 o 
   5   3  22       62.22       61.71      7.36 o 
   6   3  22       13.78        2.25      4.77 o 
   7   3  22      708.79      659.05     23.25 o 
   8   3  22       11.13        9.91      5.96 o 
   9   3  22        0.24        2.55      9.77 o 
  10   3  22        3.34        0.16      9.26 o 
  11   3  22        0.49        4.42      9.25 o 
  12   3  22       46.12       18.69     11.49 o 
  13   3  22        0.65        7.49      4.68 o 
  14   3  22        4.26       11.80      6.96 o 
   0   4  22      124.94      112.19     27.50 o 
   1   4  22        5.86        2.57      9.23 o 
   2   4  22     1145.97     1246.10     55.42 o 
   3   4  22      881.36     1025.00     25.40 o 
   4   4  22        2.16        9.61      5.24 o 
   5   4  22      273.03      246.90     14.61 o 
   6   4  22      266.41      248.45     14.01 o 
   7   4  22     1018.84     1057.40     31.14 o 
   8   4  22      155.51      159.84     13.68 o 
   9   4  22      286.42      302.16     28.45 o 
  10   4  22      619.87      674.15     40.66 o 
  11   4  22       91.25       96.76     15.86 o 
  12   4  22      738.23      824.76     38.26 o 
  13   4  22       78.41       87.88      9.43 o 
  14   4  22        0.08       14.33      9.13 o 
   1   5  22       75.06       99.59      9.49 o 
   2   5  22      579.03      558.60     21.56 o 
   3   5  22       63.87       55.48      7.88 o 
   4   5  22      518.15      555.06     23.24 o 
   5   5  22        7.43       -3.95      6.15 o 
   6   5  22       51.31       59.09      8.11 o 
   7   5  22        0.67        4.35      5.85 o 
   8   5  22       68.32       55.71     15.79 o 
   9   5  22      254.00      296.70     28.14 o 
  10   5  22     1222.62     1200.58     52.92 o 
  11   5  22        9.11        8.81     12.80 o 
  12   5  22        2.09       -3.71      9.91 o 
  13   5  22        1.49        5.64      4.65 o 
  14   5  22       71.70       87.26     14.68 o 
   0   6  22     2609.46     2470.05     60.38 o 
   1   6  22      763.47      704.28     26.54 o 
   2   6  22      225.50      209.64     13.85 o 
   3   6  22      234.26      259.93     16.08 o 
   4   6  22      650.03      661.96     23.75 o 
   5   6  22      241.59      238.31     13.99 o 
   6   6  22      805.98      748.08     28.48 o 
   7   6  22        0.70        1.91      8.37 o 
   8   6  22      276.80      226.94     24.50 o 
   9   6  22       66.74       67.40     15.71 o 
  10   6  22      154.51      159.98     20.61 o 
  11   6  22        6.68       12.06      9.94 o 
  12   6  22      110.30      133.94     18.25 o 
  13   6  22        0.02        4.80      4.53 o 
   1   7  22        1.64       -3.89      6.64 o 
   2   7  22      110.56      111.05     10.90 o 
   3   7  22      285.75      230.12     15.76 o 
   4   7  22        5.50        3.18      6.77 o 
   5   7  22        7.58        5.40      5.76 o 
   6   7  22       35.32       25.40     12.72 o 
   7   7  22       64.21       32.53     11.43 o 
   8   7  22        3.67       26.32     12.95 o 
   9   7  22      107.00      106.10     16.92 o 
  10   7  22       70.45       83.54     15.60 o 
  11   7  22        8.16        5.57      8.89 o 
  12   7  22        0.01       -5.36      5.36 o 
  13   7  22        1.24        3.79      3.89 o 
   0   8  22      492.66      492.40     55.88 o 
   1   8  22      522.21      534.74     28.56 o 
   2   8  22       47.19       45.78      7.48 o 
   3   8  22      248.42      205.03     13.67 o 
   4   8  22     2013.65     1949.63     51.02 o 
   5   8  22        7.54       16.20      8.87 o 
   6   8  22       81.07       77.64     14.61 o 
   7   8  22       55.47       58.54     13.44 o 
   8   8  22       19.97        9.29     16.59 o 
   9   8  22      135.34      111.82     13.23 o 
  10   8  22      520.91      497.59     30.03 o 
  11   8  22       16.46       14.80      7.69 o 
  12   8  22       72.85       56.26      5.82 o 
   1   9  22       95.83       85.77     17.71 o 
   2   9  22      229.99      191.59     25.75 o 
   3   9  22      161.41      238.08     27.30 o 
   4   9  22      616.01      695.75     37.40 o 
   5   9  22        3.27        4.13     13.10 o 
   6   9  22      229.70      250.88     22.72 o 
   7   9  22       26.03        4.35      7.88 o 
   8   9  22       12.43       -4.98      7.00 o 
   9   9  22       26.18       19.69      6.59 o 
  10   9  22       23.83       34.56     12.22 o 
  11   9  22        9.36        4.46      4.69 o 
  12   9  22        0.39        4.77      9.13 o 
   0  10  22        0.46       14.54     14.85 o 
   1  10  22       50.32       64.88     34.69 o 
   2  10  22     1769.99     1731.71     94.87 o 
   3  10  22        7.80       44.38     19.08 o 
   4  10  22        3.86        7.76     22.15 o 
   5  10  22        3.30        7.88      9.68 o 
   6  10  22       13.82       12.43      7.29 o 
   7  10  22      101.68       48.68      8.67 o 
   8  10  22      102.78      104.49     11.64 o 
   9  10  22        0.50        8.72     12.48 o 
  10  10  22       86.88       73.08      9.23 o 
  11  10  22       16.55       27.18      5.66 o 
   1  11  22        4.25        3.46     12.33 o 
   2  11  22      105.72      155.29     23.61 o 
   3  11  22      185.32      170.73     23.66 o 
   4  11  22       32.43       97.00     32.91 o 
   5  11  22        5.66      -18.03     18.03 o 
   6  11  22       11.04      -10.76     12.78 o 
   7  11  22        0.39        7.22     10.89 o 
   8  11  22       10.49        5.08     11.35 o 
   9  11  22      189.83      145.41     12.76 o 
  10  11  22      157.14      100.40     11.61 o 
   0  12  22      354.97      377.29     48.38 o 
   1  12  22      150.61      135.54     32.48 o 
   2  12  22      132.30      110.78     20.51 o 
   3  12  22       24.35       27.81     12.82 o 
   4  12  22      835.58      826.87     70.36 o 
   5  12  22       86.22      149.34     29.90 o 
   6  12  22      133.94      149.83     29.13 o 
   7  12  22        0.24       12.54     15.96 o 
   8  12  22       41.86       33.05      6.37 o 
   9  12  22       10.92       -4.27     10.10 o 
   1  13  22        7.49       -4.73      9.74 o 
   2  13  22       48.34       55.92     18.85 o 
   3  13  22       16.63       55.10     10.91 o 
   4  13  22       91.79      104.76     17.11 o 
   5  13  22        0.42       -3.44      8.55 o 
   6  13  22       40.39       35.47      8.58 o 
   7  13  22        9.09        4.19      5.33 o 
   8  13  22        0.49       -8.73      8.73 o 
   0  14  22       80.47       64.81     18.76 o 
   1  14  22       46.78       55.86     27.98 o 
   2  14  22      740.94      779.29     37.16 o 
   3  14  22        1.27        6.53     10.59 o 
   4  14  22      118.30      152.13     24.28 o 
   5  14  22        0.08       -3.07     11.86 o 
   6  14  22       22.99       31.15      9.31 o 
   1  15  22        8.60       12.79      6.41 o 
   2  15  22        1.77       -2.32      4.43 o 
   3  15  22        3.54        4.48      8.77 o 
   4  15  22        0.04       -5.48      6.07 o 
   1   1  23     2373.15     2571.60     57.75 o 
   2   1  23     1593.70     1851.31     70.53 o 
   3   1  23        3.83        2.22      6.48 o 
   4   1  23      149.89      137.53      9.80 o 
   5   1  23       49.67       63.97      6.25 o 
   6   1  23       59.33       77.22      6.79 o 
   7   1  23      681.57      708.79     20.45 o 
   8   1  23      798.08      718.64     22.86 o 
   9   1  23        3.55       -7.04      7.04 o 
  10   1  23      118.38       89.26     11.76 o 
  11   1  23      505.48      425.06     22.18 o 
  12   1  23        0.96       -6.28      6.28 o 
  13   1  23      280.15      335.57     20.40 o 
  14   1  23       76.60       67.18     13.84 o 
   0   2  23      529.62      652.80     44.96 o 
   1   2  23        4.39       12.89      5.86 o 
   2   2  23     1899.33     1808.54     69.30 o 
   3   2  23        3.83       -4.75      4.75 o 
   4   2  23      471.26      539.08     19.29 o 
   5   2  23        3.86        3.15      4.22 o 
   6   2  23       75.12       73.31      6.43 o 
   7   2  23      115.60       94.55      7.14 o 
   8   2  23      938.33      800.31     23.91 o 
   9   2  23        0.70        0.19      6.68 o 
  10   2  23      108.19      105.41     14.56 o 
  11   2  23        1.49       11.88      8.21 o 
  12   2  23       27.71       38.36      8.69 o 
  13   2  23       10.29       14.13      6.47 o 
  14   2  23       92.07       83.84     16.65 o 
   1   3  23      966.97      986.38     42.15 o 
   2   3  23      687.26      724.69     43.85 o 
   3   3  23      370.66      374.28     16.36 o 
   4   3  23       13.58       18.55      4.56 o 
   5   3  23      284.07      317.86     15.23 o 
   6   3  23       59.75       61.12      9.94 o 
   7   3  23      450.91      464.02     18.23 o 
   8   3  23      183.71      157.80     17.54 o 
   9   3  23       22.07       26.28     10.51 o 
  10   3  23       32.53       40.95     12.61 o 
  11   3  23      707.63      803.00     41.14 o 
  12   3  23       69.65       47.39     13.48 o 
  13   3  23      314.06      336.34     16.59 o 
  14   3  23       21.10       20.62      6.29 o 
   0   4  23       42.60       51.06     11.55 o 
   1   4  23      822.71      739.62     27.17 o 
   2   4  23     1938.18     1907.54     39.96 o 
   3   4  23      348.78      396.63     16.96 o 
   4   4  23     3139.77     3147.79     46.64 o 
   5   4  23      257.00      253.43     16.16 o 
   6   4  23     1082.91     1145.43     30.38 o 
   7   4  23      316.98      276.91     17.54 o 
   8   4  23       78.22       62.91     14.85 o 
   9   4  23      180.98      173.92     21.42 o 
  10   4  23       96.91      112.43     18.53 o 
  11   4  23       64.17       94.29     16.26 o 
  12   4  23      160.06      179.69     18.23 o 
  13   4  23       16.19        3.82      6.49 o 
  14   4  23       65.93       62.53     12.92 o 
   1   5  23     1331.12     1287.67     33.00 o 
   2   5  23        6.14       16.30      6.03 o 
   3   5  23     1770.24     1680.42     38.80 o 
   4   5  23      262.62      255.94     15.10 o 
   5   5  23       35.18       36.88      6.67 o 
   6   5  23       66.10       44.60      7.70 o 
   7   5  23        6.07       -6.67      6.67 o 
   8   5  23      630.31      595.77     38.70 o 
   9   5  23      262.82      251.29     25.83 o 
  10   5  23      776.54      855.39     44.12 o 
  11   5  23      184.30      187.99     20.08 o 
  12   5  23        0.46       -4.35     14.69 o 
  13   5  23      152.53      172.35     16.43 o 
   0   6  23     2372.77     2295.62     60.04 o 
   1   6  23     1170.55     1210.50     32.33 o 
   2   6  23     6644.12     6579.12     75.78 o 
   3   6  23      122.46       87.69      9.05 o 
   4   6  23     1596.57     1527.84     41.35 o 
   5   6  23      185.36      186.10     12.42 o 
   6   6  23      771.74      845.64     27.92 o 
   7   6  23       42.50       39.98     11.29 o 
   8   6  23      983.98      985.94     48.91 o 
   9   6  23        0.35       -4.88     11.12 o 
  10   6  23      525.62      576.50     35.63 o 
  11   6  23       23.79       24.86      9.06 o 
  12   6  23      138.35      188.66     16.62 o 
  13   6  23        0.19       -1.77      3.79 o 
   1   7  23      229.35      263.89     16.91 o 
   2   7  23        7.75       28.34      7.69 o 
   3   7  23      219.51      161.79     12.49 o 
   4   7  23        8.51        2.06      9.30 o 
   5   7  23       58.53       42.81      9.01 o 
   6   7  23       55.67       44.94     11.21 o 
   7   7  23      121.42       93.24     14.92 o 
   8   7  23      115.71      151.46     21.43 o 
   9   7  23        2.22       -5.28     10.18 o 
  10   7  23      276.88      321.42     25.64 o 
  11   7  23      123.40      145.09     16.28 o 
  12   7  23        8.69       -1.08      5.62 o 
   0   8  23      637.17      578.87     60.72 o 
   1   8  23      101.27       89.01     12.38 o 
   2   8  23        3.73       -0.84      6.71 o 
   3   8  23       31.90       34.00      7.07 o 
   4   8  23     1117.53     1127.92     46.71 o 
   5   8  23       17.35        9.10      7.82 o 
   6   8  23      557.87      623.39     37.32 o 
   7   8  23       67.24       58.20     14.80 o 
   8   8  23      157.02      136.31     17.73 o 
   9   8  23      173.84      155.66     14.99 o 
  10   8  23       18.92       31.39      9.54 o 
  11   8  23       48.57       63.75     10.08 o 
  12   8  23       48.17       46.86      6.24 o 
   1   9  23      342.12      317.50     32.23 o 
   2   9  23      209.88      177.18     35.76 o 
   3   9  23     1608.72     1610.70     54.94 o 
   4   9  23        5.18       15.61      9.05 o 
   5   9  23        4.88        7.55      8.39 o 
   6   9  23        6.33       -0.93      8.70 o 
   7   9  23        6.91        5.44      7.84 o 
   8   9  23      110.72      100.84     12.31 o 
   9   9  23      337.04      298.54     18.30 o 
  10   9  23      599.69      598.83     34.66 o 
  11   9  23      103.56      106.20      8.17 o 
   0  10  23      967.74      941.20     80.43 o 
   1  10  23      816.83      845.50     53.59 o 
   2  10  23     3082.18     3078.29     99.30 o 
   3  10  23       96.69       93.40     18.58 o 
   4  10  23      864.80      863.31     79.10 o 
   5  10  23      113.93      110.95     14.66 o 
   6  10  23      266.05      275.94     18.92 o 
   7  10  23        0.17        4.40      9.90 o 
   8  10  23       37.65       31.22      7.41 o 
   9  10  23        0.34       11.47     12.14 o 
  10  10  23       57.80       79.38      8.00 o 
  11  10  23        0.24        9.94      6.50 o 
   1  11  23      174.07      208.09     33.47 o 
   2  11  23       58.20       63.86     22.03 o 
   3  11  23       48.30       27.62     12.71 o 
   4  11  23       18.68       -8.61     21.67 o 
   5  11  23        3.76      -13.23     19.29 o 
   6  11  23        9.23       -6.27     14.31 o 
   7  11  23       36.22       58.25     12.39 o 
   8  11  23       41.57       28.29     11.32 o 
   9  11  23       74.88       47.29     10.78 o 
  10  11  23        2.25       30.81     11.55 o 
   0  12  23        0.65       19.58     19.89 o 
   1  12  23        5.70       11.53     13.28 o 
   2  12  23        7.07       22.11     22.81 o 
   3  12  23       69.33       81.66     15.17 o 
   4  12  23       69.36       71.26     23.48 o 
   5  12  23        6.74       16.59     19.30 o 
   6  12  23       32.32       46.54     18.31 o 
   7  12  23       35.35       52.18     12.87 o 
   8  12  23        0.39       -5.74      5.74 o 
   9  12  23       60.10       34.47     10.56 o 
   1  13  23      124.81      101.40     16.62 o 
   2  13  23      115.81       98.79     15.84 o 
   3  13  23      299.95      243.13     17.68 o 
   4  13  23        3.74       19.48      9.93 o 
   5  13  23        0.36        0.21      7.28 o 
   6  13  23        0.18       -8.60      8.60 o 
   7  13  23        4.07       -2.61     10.59 o 
   0  14  23       93.45       81.84     19.40 o 
   1  14  23       31.64       36.67     10.08 o 
   2  14  23       68.00      136.32     15.72 o 
   3  14  23        0.63        1.10     10.14 o 
   4  14  23       71.02       80.74     18.91 o 
   5  14  23       49.43       56.59     13.65 o 
   1  15  23       24.84       32.60     11.69 o 
   2  15  23      127.10      104.57     17.61 o 
   3  15  23       58.70       35.76     10.21 o 
   0   0  24      690.04      655.47     60.15 o 
   1   0  24      166.40      142.98     20.64 o 
   2   0  24     1108.63     1180.85     81.50 o 
   3   0  24      192.94      152.05     13.17 o 
   4   0  24    10152.40    10228.29    110.64 o 
   5   0  24     1658.26     1628.32     40.05 o 
   6   0  24     3231.47     3300.92     58.33 o 
   7   0  24      176.75      154.58     13.47 o 
   8   0  24       24.72       31.92      9.18 o 
   9   0  24      612.00      551.86     34.70 o 
  10   0  24     2711.52     2736.06     74.44 o 
  11   0  24      364.12      361.57     25.44 o 
  12   0  24        1.47        4.84      8.47 o 
  13   0  24        0.49        6.34     10.80 o 
   1   1  24      261.59      212.13     17.65 o 
   2   1  24     1456.42     1681.92     69.02 o 
   3   1  24      697.31      670.50     20.80 o 
   4   1  24       22.05       29.21      4.94 o 
   5   1  24      320.03      398.35     14.95 o 
   6   1  24      380.64      330.15     13.97 o 
   7   1  24      505.43      522.40     17.82 o 
   8   1  24      950.44      909.26     25.89 o 
   9   1  24       13.67       10.85      6.49 o 
  10   1  24       43.38       55.82      8.86 o 
  11   1  24      149.56      164.78     14.16 o 
  12   1  24       45.41       36.69      6.86 o 
  13   1  24       19.73       43.82      8.06 o 
   0   2  24        4.41       -1.75      8.13 o 
   1   2  24       53.06       49.89      9.61 o 
   2   2  24     9806.67    10206.98     90.27 o 
   3   2  24      124.33       93.43      8.67 o 
   4   2  24      372.10      346.05     13.45 o 
   5   2  24        4.83        2.56      3.81 o 
   6   2  24      650.21      664.07     19.52 o 
   7   2  24      152.51      189.83     10.36 o 
   8   2  24     5617.12     5397.74     75.88 o 
   9   2  24      123.19      100.12     12.39 o 
  10   2  24      122.88      108.01     14.67 o 
  11   2  24        8.87        3.66      6.59 o 
  12   2  24      226.02      253.47     20.53 o 
  13   2  24      149.95      217.50     15.71 o 
  14   2  24        2.49        3.35      6.08 o 
   1   3  24       11.59       -0.94      4.07 o 
   2   3  24      369.69      336.61     15.13 o 
   3   3  24        0.32       -2.57      5.19 o 
   4   3  24       41.67       48.10      6.38 o 
   5   3  24       36.64       40.94      6.14 o 
   6   3  24       10.04        8.73      5.98 o 
   7   3  24       69.11       62.20      6.96 o 
   8   3  24      401.72      362.32     31.10 o 
   9   3  24        0.05       -7.61     13.03 o 
  10   3  24     1050.02     1125.85     50.60 o 
  11   3  24       47.75       67.69     13.67 o 
  12   3  24        0.07        3.58      7.99 o 
  13   3  24       77.15      114.41      9.55 o 
   0   4  24     3555.58     3488.08     71.56 o 
   1   4  24       41.16       25.21      5.91 o 
   2   4  24      900.67      895.50     28.52 o 
   3   4  24      147.52      129.63     10.26 o 
   4   4  24     4335.55     4144.39     66.78 o 
   5   4  24      420.79      411.98     19.16 o 
   6   4  24     1006.74      998.84     30.97 o 
   7   4  24      182.81      178.37     14.60 o 
   8   4  24        2.22       -8.80     11.80 o 
   9   4  24      149.17      170.10     29.87 o 
  10   4  24     1029.42     1078.64     49.13 o 
  11   4  24      124.67      144.87     18.22 o 
  12   4  24       51.01       64.73     11.82 o 
  13   4  24        4.50        3.49      4.20 o 
   1   5  24      208.35      161.26     12.51 o 
   2   5  24     3550.66     3533.74     56.76 o 
   3   5  24     1899.94     1924.79     42.54 o 
   4   5  24       71.37       67.37     10.15 o 
   5   5  24        3.30       -7.51      7.51 o 
   6   5  24      286.98      314.04     17.75 o 
   7   5  24      462.44      446.96     33.62 o 
   8   5  24      158.70      137.77     20.08 o 
   9   5  24       15.63       36.73     14.36 o 
  10   5  24        9.69        5.60     11.20 o 
  11   5  24       39.69       24.84     13.90 o 
  12   5  24       10.59       -3.27     19.60 o 
  13   5  24       15.21       17.85      4.57 o 
   0   6  24        9.96        9.73      9.63 o 
   1   6  24      690.60      686.27     25.06 o 
   2   6  24     4065.07     3986.31     60.57 o 
   3   6  24        2.63       -5.00      5.88 o 
   4   6  24        1.17        3.14      6.14 o 
   5   6  24      434.07      414.72     20.88 o 
   6   6  24       86.85       74.50     12.24 o 
   7   6  24        0.78       -1.98     10.59 o 
   8   6  24       64.65      100.51     14.84 o 
   9   6  24       54.53       20.55      8.21 o 
  10   6  24       14.70       14.39     10.83 o 
  11   6  24       11.58       14.15      8.26 o 
  12   6  24      126.61      141.19     14.91 o 
  13   6  24        5.07       10.36      5.14 o 
   1   7  24       37.67       46.48      7.68 o 
   2   7  24       57.23       48.76      7.45 o 
   3   7  24       42.54       26.30      5.92 o 
   4   7  24       16.86        7.66      6.64 o 
   5   7  24        5.17        1.70      7.40 o 
   6   7  24        4.73        8.85     10.09 o 
   7   7  24        1.90       -3.91     11.13 o 
   8   7  24      399.39      396.98     30.41 o 
   9   7  24        6.72        2.50      9.18 o 
  10   7  24       77.85       80.99     14.43 o 
  11   7  24        3.46       -4.91      6.67 o 
  12   7  24       19.00       20.51      5.21 o 
   0   8  24      200.40      178.28     19.81 o 
   1   8  24       19.85        4.59     16.97 o 
   2   8  24     1751.01     1629.52     42.17 o 
   3   8  24        0.63        5.57      6.82 o 
   4   8  24       17.32       16.91      9.11 o 
   5   8  24       13.45       14.72      8.81 o 
   6   8  24        3.64        3.19      8.67 o 
   7   8  24        4.49       -8.37      9.41 o 
   8   8  24       36.61       51.53     12.26 o 
   9   8  24        3.59       13.99      6.49 o 
  10   8  24      134.38      162.99     17.05 o 
  11   8  24       39.97       36.06      7.86 o 
  12   8  24      299.98      293.78     15.05 o 
   1   9  24       86.92       47.11     22.04 o 
   2   9  24      972.70     1037.21     45.63 o 
   3   9  24      118.06      120.59     16.63 o 
   4   9  24      189.83      196.55     20.17 o 
   5   9  24       27.19       30.93      9.51 o 
   6   9  24        3.88       11.29      8.68 o 
   7   9  24       13.29       20.30      7.36 o 
   8   9  24       11.38        8.14      8.01 o 
   9   9  24        7.93       19.05      6.34 o 
  10   9  24      449.31      440.63     28.68 o 
  11   9  24       97.18      102.99      7.35 o 
   0  10  24       11.27       28.09     23.02 o 
   1  10  24       16.12       30.41     14.39 o 
   2  10  24       74.49      108.85     22.93 o 
   3  10  24      125.74      123.01     22.19 o 
   4  10  24      101.44      140.20     32.34 o 
   5  10  24      144.53      105.83     14.46 o 
   6  10  24       71.19       79.00     11.36 o 
   7  10  24        0.04       -6.72      6.72 o 
   8  10  24       90.35       68.57      8.88 o 
   9  10  24       60.03       41.53      9.47 o 
  10  10  24      389.84      350.40     14.88 o 
   1  11  24        0.04        8.99     10.17 o 
   2  11  24      147.72      184.48     25.01 o 
   3  11  24       41.44       18.32     18.51 o 
   4  11  24        1.17       -6.21     17.72 o 
   5  11  24        0.51      -19.02     19.37 o 
   6  11  24       12.97        3.11     14.24 o 
   7  11  24       14.89       11.59     11.97 o 
   8  11  24      254.16      277.70     19.52 o 
   9  11  24        3.38       18.75      8.52 o 
   0  12  24       55.81       91.03     27.83 o 
   1  12  24      105.10       98.44     18.58 o 
   2  12  24      171.11      161.71     21.38 o 
   3  12  24        8.22        7.34      9.45 o 
   4  12  24       68.32      116.64     29.66 o 
   5  12  24        1.20        8.07     12.91 o 
   6  12  24       45.96       58.31     17.28 o 
   7  12  24        5.35        7.35      9.36 o 
   8  12  24       66.53       47.56     12.79 o 
   1  13  24       15.99       -0.44     13.19 o 
   2  13  24       81.76      105.10     16.15 o 
   3  13  24        1.70        9.39      5.14 o 
   4  13  24      388.87      343.80     25.24 o 
   5  13  24       51.06       36.67      8.55 o 
   6  13  24        4.44        3.52      8.21 o 
   7  13  24        0.31        3.31      7.02 o 
   0  14  24       49.22       35.04     13.01 o 
   1  14  24        4.65        9.15      7.14 o 
   2  14  24      114.88      103.67     12.56 o 
   3  14  24       49.38       38.46     14.24 o 
   4  14  24      219.04      239.26     26.96 o 
   5  14  24       42.25       36.82     10.63 o 
   1  15  24       19.56       25.36      9.41 o 
   2  15  24       72.09       55.21     12.33 o 
   1   1  25     3951.12     3980.74     39.18 o 
   2   1  25     1393.43     1351.24     28.29 o 
   3   1  25     1611.30     1643.51     31.66 o 
   4   1  25     2464.40     2573.49     37.32 o 
   5   1  25      108.86      118.76      8.52 o 
   6   1  25     1437.08     1354.21     28.40 o 
   7   1  25       65.29       52.88      6.94 o 
   8   1  25       28.29       12.71      6.44 o 
   9   1  25      219.57      234.40     16.29 o 
  10   1  25      577.84      540.50     23.07 o 
  11   1  25      276.22      274.53     16.87 o 
  12   1  25       18.36       15.52      5.41 o 
  13   1  25      197.06      230.89     18.82 o 
   0   2  25      329.77      317.87     21.39 o 
   1   2  25     1829.16     1765.46     27.09 o 
   2   2  25        2.16       11.46      4.56 o 
   3   2  25      174.15      179.46     10.67 o 
   4   2  25      298.31      302.55     13.98 o 
   5   2  25     1202.87     1082.72     24.81 o 
   6   2  25       33.90       27.61      5.84 o 
   7   2  25       32.43       19.06      4.46 o 
   8   2  25     1156.70     1090.91     34.42 o 
   9   2  25       11.31       -5.94      6.16 o 
  10   2  25        1.49       -2.84     10.69 o 
  11   2  25       16.62       17.48      8.53 o 
  12   2  25        1.43       -6.45      6.99 o 
  13   2  25      169.46      175.48     13.24 o 
   1   3  25     2307.21     2272.47     33.17 o 
   2   3  25       27.19       32.33      9.28 o 
   3   3  25      131.79      110.37      9.80 o 
   4   3  25     1923.76     1932.06     42.10 o 
   5   3  25       43.83       43.12      6.92 o 
   6   3  25      709.81      655.51     23.01 o 
   7   3  25        1.15       -5.96      5.96 o 
   8   3  25       12.23       14.11     11.93 o 
   9   3  25        2.55       13.92     10.11 o 
  10   3  25       26.65       21.53     10.72 o 
  11   3  25       44.27       43.68     12.00 o 
  12   3  25       65.99       64.06     10.94 o 
  13   3  25      125.99      126.67      9.88 o 
   0   4  25      995.52      991.66     39.34 o 
   1   4  25       94.42      101.20      9.52 o 
   2   4  25     4818.56     5026.63     70.27 o 
   3   4  25       62.73       44.65      9.73 o 
   4   4  25      612.51      555.70     25.28 o 
   5   4  25      218.81      182.71     14.78 o 
   6   4  25      255.48      299.75     17.49 o 
   7   4  25      164.88      149.70     19.94 o 
   8   4  25       15.43       39.76     13.65 o 
   9   4  25      326.90      346.83     29.08 o 
  10   4  25      150.35      177.90     26.44 o 
  11   4  25      186.12      191.97     19.98 o 
  12   4  25      123.18      124.15     11.98 o 
  13   4  25        0.98       -2.89      4.85 o 
   1   5  25     2409.49     2559.09     48.70 o 
   2   5  25      518.23      556.37     23.52 o 
   3   5  25      920.09      952.91     30.63 o 
   4   5  25     1030.33      883.98     32.51 o 
   5   5  25        9.88       26.72      6.84 o 
   6   5  25       66.32       59.90     10.72 o 
   7   5  25      166.88      155.67     20.57 o 
   8   5  25       54.99       53.26     17.92 o 
   9   5  25      535.60      625.09     38.64 o 
  10   5  25       19.03       14.87     10.31 o 
  11   5  25      142.32      158.27     14.41 o 
  12   5  25        0.23        9.16      7.63 o 
  13   5  25      101.63      101.52      9.54 o 
   0   6  25      574.24      487.79     29.16 o 
   1   6  25     1960.19     2119.88     41.86 o 
   2   6  25      119.01      138.22     12.05 o 
   3   6  25      992.59      947.17     30.41 o 
   4   6  25      302.56      292.58     19.20 o 
   5   6  25     1531.85     1497.23     39.31 o 
   6   6  25      160.66      169.60     17.91 o 
   7   6  25       49.23       18.84     15.68 o 
   8   6  25     1720.01     1767.81     53.75 o 
   9   6  25       45.84       53.26     11.03 o 
  10   6  25       70.53       77.84     14.22 o 
  11   6  25        9.09       15.00      7.75 o 
  12   6  25        1.13       -3.20      5.69 o 
   1   7  25      163.54      154.77     13.28 o 
   2   7  25      946.69     1021.22     30.98 o 
   3   7  25       20.22       18.48      8.66 o 
   4   7  25      488.86      458.76     25.41 o 
   5   7  25        0.15        7.41      7.00 o 
   6   7  25       63.98       73.53     18.93 o 
   7   7  25       79.57       68.53     13.63 o 
   8   7  25      207.18      203.58     22.34 o 
   9   7  25       12.97       16.61     10.22 o 
  10   7  25       10.08        2.27      8.17 o 
  11   7  25       55.64       55.36      8.04 o 
  12   7  25        4.11        0.32      3.79 o 
   0   8  25     2440.07     2391.22     69.73 o 
   1   8  25      286.80      279.73     19.11 o 
   2   8  25      655.28      615.46     31.95 o 
   3   8  25      671.19      722.38     34.54 o 
   4   8  25      993.55     1065.42     47.65 o 
   5   8  25       36.04       21.16      9.50 o 
   6   8  25      123.26      128.61     18.27 o 
   7   8  25      202.45      125.18     25.38 o 
   8   8  25      144.06      124.13     20.30 o 
   9   8  25      109.76       76.85     11.11 o 
  10   8  25       62.80       80.08     11.93 o 
  11   8  25      132.78      145.29     17.56 o 
   1   9  25      688.82      822.29     72.52 o 
   2   9  25       24.08       39.72     10.69 o 
   3   9  25      124.45      134.00     16.71 o 
   4   9  25      710.94      679.31     36.08 o 
   5   9  25      130.10      146.74     17.45 o 
   6   9  25       43.24       41.64     10.12 o 
   7   9  25      131.00      129.43     17.65 o 
   8   9  25       74.45       66.26     10.01 o 
   9   9  25      268.64      279.89     16.51 o 
  10   9  25       98.04      109.65     11.73 o 
  11   9  25      161.36      154.63     17.64 o 
   0  10  25       38.27       70.73     26.05 o 
   1  10  25      101.21      114.38     21.25 o 
   2  10  25      638.86      595.90     43.74 o 
   3  10  25      128.79      116.66     38.39 o 
   4  10  25       57.78       43.01     24.08 o 
   5  10  25      402.74      440.31     27.14 o 
   6  10  25       71.88       87.71     10.89 o 
   7  10  25        1.69        2.29      9.21 o 
   8  10  25      263.03      235.65     14.61 o 
   9  10  25        2.44        8.04      5.31 o 
  10  10  25       19.83       46.70      6.99 o 
   1  11  25       76.18       56.06     17.30 o 
   2  11  25      882.56      860.76     49.15 o 
   3  11  25       34.73       38.49     10.35 o 
   4  11  25       74.03       43.05     19.83 o 
   5  11  25        0.06       14.25     18.84 o 
   6  11  25       21.20       42.49     18.22 o 
   7  11  25       13.89       26.11     13.06 o 
   8  11  25       72.73       42.62      7.45 o 
   9  11  25        0.19       -6.18     10.20 o 
   0  12  25      157.98      138.45     30.04 o 
   1  12  25      108.00       82.49     16.10 o 
   2  12  25        7.54        2.82     12.16 o 
   3  12  25       59.51       81.47     14.05 o 
   4  12  25        1.71        2.61     15.55 o 
   5  12  25        0.76      -12.96     12.96 o 
   6  12  25        8.35        1.24      9.57 o 
   7  12  25       30.13       19.01      7.83 o 
   8  12  25       41.31       30.91     10.59 o 
   1  13  25       77.89       69.03     13.36 o 
   2  13  25        1.98        6.49      8.00 o 
   3  13  25       76.07      135.15     26.02 o 
   4  13  25      124.58      102.62     19.90 o 
   5  13  25        3.73       -1.62      6.14 o 
   6  13  25       20.08       21.69      8.48 o 
   0  14  25        4.33       11.80     10.17 o 
   1  14  25        0.33        9.85      7.45 o 
   2  14  25      112.64       87.68     21.42 o 
   3  14  25        9.23       14.09      9.79 o 
   4  14  25        7.52       23.81     10.69 o 
   0   0  26        2.25       -4.71      6.95 o 
   1   0  26        3.82       16.55      6.38 o 
   2   0  26    12221.93    13383.58    129.37 o 
   3   0  26     3989.76     3909.28     65.04 o 
   4   0  26      448.66      529.90     26.73 o 
   5   0  26       83.89       64.71      9.95 o 
   6   0  26      131.15       76.20     10.57 o 
   7   0  26     1001.72     1055.18     38.64 o 
   8   0  26      339.32      358.44     29.28 o 
   9   0  26      116.93      110.86     16.30 o 
  10   0  26       42.30       55.08     11.48 o 
  11   0  26      740.70      732.49     33.47 o 
  12   0  26      282.71      278.63     22.42 o 
  13   0  26      152.23      135.68     18.27 o 
   1   1  26     1556.83     1618.05     25.91 o 
   2   1  26     2853.68     2921.78     40.88 o 
   3   1  26      561.34      583.28     18.69 o 
   4   1  26      136.30      189.68     11.78 o 
   5   1  26       11.34       33.08      6.28 o 
   6   1  26       18.91       -2.76      4.77 o 
   7   1  26      231.93      185.61     10.68 o 
   8   1  26      371.44      298.80     18.81 o 
   9   1  26      454.23      519.45     23.53 o 
  10   1  26        0.05       -2.96      5.57 o 
  11   1  26        2.07       -5.70      5.70 o 
  12   1  26        0.40       -5.13      5.13 o 
  13   1  26      112.23      147.43     20.75 o 
   0   2  26      513.43      597.88     22.86 o 
   1   2  26    10195.68    10736.57     68.73 o 
   2   2  26       79.45       66.64      7.16 o 
   3   2  26     1009.91      931.51     23.42 o 
   4   2  26     1971.07     1834.80     34.61 o 
   5   2  26     8879.11     8613.29     75.81 o 
   6   2  26       22.64        4.37      4.71 o 
   7   2  26       68.69       39.30      5.90 o 
   8   2  26      625.99      552.72     24.67 o 
   9   2  26     1653.39     1630.57     44.70 o 
  10   2  26       13.56       14.40      9.25 o 
  11   2  26      103.15      118.97     17.28 o 
  12   2  26        9.70       10.25      5.75 o 
  13   2  26      276.43      307.87     20.44 o 
   1   3  26     1586.85     1648.65     27.90 o 
   2   3  26     3613.74     3759.77     46.18 o 
   3   3  26      683.93      652.97     18.61 o 
   4   3  26       99.69       98.73     11.19 o 
   5   3  26      109.82      100.49     10.39 o 
   6   3  26      467.77      457.44     21.47 o 
   7   3  26     1626.25     1488.20     46.04 o 
   8   3  26     1761.57     1654.29     63.32 o 
   9   3  26      194.47      211.07     23.00 o 
  10   3  26        0.02       -0.91      8.77 o 
  11   3  26       24.18       19.72      9.22 o 
  12   3  26      106.33      122.08     13.59 o 
  13   3  26       85.21      116.69     13.31 o 
   0   4  26      250.39      231.74     17.61 o 
   1   4  26       33.90       57.59      7.70 o 
   2   4  26     2394.34     2550.30     46.60 o 
   3   4  26     3204.30     2990.69     54.89 o 
   4   4  26      210.42      174.44     13.64 o 
   5   4  26      243.22      214.62     16.38 o 
   6   4  26      171.61      167.11     12.75 o 
   7   4  26      585.09      590.28     38.65 o 
   8   4  26      542.91      560.52     37.49 o 
   9   4  26        0.43        9.32     10.82 o 
  10   4  26       13.27        3.05     10.41 o 
  11   4  26      199.47      264.68     22.46 o 
  12   4  26      243.11      264.59     32.15 o 
  13   4  26       49.87       42.41      8.48 o 
   1   5  26      478.76      539.09     21.37 o 
   2   5  26      628.11      635.14     25.30 o 
   3   5  26        2.20       -7.99      7.99 o 
   4   5  26        0.50        1.17      9.08 o 
   5   5  26      818.36      807.13     32.01 o 
   6   5  26       88.24       74.43     12.05 o 
   7   5  26        1.50      -12.31     12.31 o 
   8   5  26        7.53        6.47     10.68 o 
   9   5  26      130.30      116.40     17.52 o 
  10   5  26        0.86        6.36      7.51 o 
  11   5  26        0.94        1.31      6.26 o 
  12   5  26        2.67       -6.06      6.60 o 
  13   5  26        3.39        5.53      7.64 o 
   0   6  26       12.24       24.32      7.28 o 
   1   6  26       26.33       62.92      9.70 o 
   2   6  26       95.06       88.27     10.46 o 
   3   6  26       97.74       97.34     11.62 o 
   4   6  26       14.72        8.66      6.08 o 
   5   6  26     1320.00     1335.15     44.49 o 
   6   6  26        9.92        3.53      8.12 o 
   7   6  26      116.91      135.72     16.53 o 
   8   6  26       41.46       56.14     11.45 o 
   9   6  26      240.74      249.97     19.25 o 
  10   6  26       39.61       37.10     10.72 o 
  11   6  26       28.74       27.30     11.88 o 
  12   6  26        7.72        3.73      5.66 o 
   1   7  26     1929.34     1937.78     39.90 o 
   2   7  26     2079.33     2101.78     41.71 o 
   3   7  26      288.24      328.83     21.71 o 
   4   7  26        3.13        5.38      7.09 o 
   5   7  26       15.78       28.13     10.48 o 
   6   7  26      103.71       79.88     13.64 o 
   7   7  26      423.32      394.57     30.12 o 
   8   7  26     1162.94     1227.06     50.49 o 
   9   7  26       19.12       38.79     11.88 o 
  10   7  26      156.68      161.36     16.98 o 
  11   7  26       38.06       32.61      7.29 o 
  12   7  26       69.77       74.26      6.78 o 
   0   8  26      106.18      127.50     17.18 o 
   1   8  26       90.68       72.19     10.49 o 
   2   8  26        0.25       -5.25      7.89 o 
   3   8  26      224.76      256.64     21.05 o 
   4   8  26       20.86       23.19      9.97 o 
   5   8  26      704.92      688.68     38.18 o 
   6   8  26       76.53       66.35     13.29 o 
   7   8  26       28.62       25.58     10.24 o 
   8   8  26      187.13      231.81     18.49 o 
   9   8  26        9.61        7.00      7.13 o 
  10   8  26        8.80        8.23      7.76 o 
  11   8  26        0.28       12.68      4.39 o 
   1   9  26        0.40       -1.03     14.45 o 
   2   9  26       61.92       48.59     14.83 o 
   3   9  26       24.15       73.89     26.38 o 
   4   9  26       50.73       31.19      9.85 o 
   5   9  26      201.38      127.75     16.39 o 
   6   9  26       13.02       14.90      6.85 o 
   7   9  26        4.14        7.02      7.68 o 
   8   9  26        1.22        6.38      6.35 o 
   9   9  26       28.76       37.36      6.82 o 
  10   9  26       92.65       87.36      9.84 o 
   0  10  26       70.42       15.58     19.48 o 
   1  10  26      464.91      439.57     38.39 o 
   2  10  26       93.04       66.76     17.22 o 
   3  10  26      367.19      386.89     32.64 o 
   4  10  26        3.51        0.81      9.04 o 
   5  10  26       33.59       41.71     17.59 o 
   6  10  26       13.32       17.67      5.62 o 
   7  10  26      238.59      271.14     16.39 o 
   8  10  26       73.31       48.98      7.07 o 
   9  10  26        0.65        6.90      5.74 o 
  10  10  26        2.17       -1.44      4.17 o 
   1  11  26      508.54      416.02     34.81 o 
   2  11  26      198.98      184.10     29.42 o 
   3  11  26        7.37       17.90     16.04 o 
   4  11  26       13.03      -16.47     18.15 o 
   5  11  26       52.37       23.92     17.54 o 
   6  11  26        0.46        8.38     11.07 o 
   7  11  26        2.53        9.70     12.07 o 
   8  11  26      167.15      162.70     14.94 o 
   9  11  26        1.95        4.90      8.17 o 
   0  12  26      144.43      159.73     28.86 o 
   1  12  26        3.72       12.09     16.83 o 
   2  12  26       15.80       -0.79      9.31 o 
   3  12  26        1.24       -2.03     15.56 o 
   4  12  26       25.01       27.21     14.22 o 
   5  12  26      310.09      333.17     37.63 o 
   6  12  26       15.94       30.10     13.09 o 
   7  12  26       12.06       -6.31      6.31 o 
   1  13  26        1.78       -1.94      7.35 o 
   2  13  26       28.99       14.02     11.59 o 
   3  13  26       13.48       21.40     14.33 o 
   4  13  26        0.04       -7.94      7.94 o 
   5  13  26        8.14        1.09      5.55 o 
   6  13  26        0.25       -6.79      6.79 o 
   0  14  26       17.74       18.24      8.79 o 
   1  14  26      127.36      102.18     13.09 o 
   2  14  26        0.19       -8.96      8.96 o 
   3  14  26      118.42      104.61     17.67 o 
   4  14  26        1.16        0.12      6.58 o 
   1   1  27     1171.30     1266.54     25.43 o 
   2   1  27       93.50       89.86      9.04 o 
   3   1  27       35.81       27.31      5.50 o 
   4   1  27     2250.24     2031.66     37.39 o 
   5   1  27      956.10      801.87     23.79 o 
   6   1  27      189.34      173.72     11.34 o 
   7   1  27     1211.32     1054.96     30.57 o 
   8   1  27      878.99      782.57     29.47 o 
   9   1  27      124.60       91.37     10.11 o 
  10   1  27      133.62      130.89     10.99 o 
  11   1  27       11.62       10.90      8.04 o 
  12   1  27        3.09       -8.73      8.73 o 
  13   1  27        2.24       -3.34      6.80 o 
   0   2  27        0.15       -6.80      6.80 o 
   1   2  27     2837.96     2860.52     37.94 o 
   2   2  27      228.70      210.79     11.65 o 
   3   2  27        1.47       -0.95      4.93 o 
   4   2  27      159.57      160.84     10.76 o 
   5   2  27      373.60      372.19     16.26 o 
   6   2  27        9.94        2.35      6.13 o 
   7   2  27      163.51      145.83     13.80 o 
   8   2  27      115.65      133.90     12.66 o 
   9   2  27      181.07      147.31     13.70 o 
  10   2  27        0.78        4.90      8.92 o 
  11   2  27       92.48      106.92     14.13 o 
  12   2  27       27.32       35.42      7.99 o 
  13   2  27      158.78      166.40     14.53 o 
   1   3  27        9.92       21.23      5.46 o 
   2   3  27       74.30       67.37      7.36 o 
   3   3  27        3.43       -2.33      4.79 o 
   4   3  27     1944.01     1808.62     37.21 o 
   5   3  27       52.67       61.00     10.51 o 
   6   3  27      201.02      222.35     18.58 o 
   7   3  27      334.24      285.79     20.65 o 
   8   3  27      649.18      644.83     39.76 o 
   9   3  27      315.63      330.52     28.06 o 
  10   3  27      457.66      499.10     32.05 o 
  11   3  27       10.37        0.87      8.27 o 
  12   3  27        2.95        8.02      6.10 o 
  13   3  27        0.96        3.82      6.86 o 
   0   4  27     1142.37     1100.58     37.77 o 
   1   4  27        7.63        0.63      5.50 o 
   2   4  27      791.97      845.64     27.33 o 
   3   4  27     1428.60     1505.17     39.57 o 
   4   4  27      911.25      927.90     34.23 o 
   5   4  27     2363.25     2373.47     54.86 o 
   6   4  27        1.15       -8.12      8.12 o 
   7   4  27      244.34      264.99     26.06 o 
   8   4  27       13.35       30.80     13.07 o 
   9   4  27      163.59      156.01     20.18 o 
  10   4  27        2.77       20.00      9.35 o 
  11   4  27      214.63      192.95     15.50 o 
  12   4  27       12.85        0.69      7.38 o 
   1   5  27       72.42       61.60      8.93 o 
   2   5  27       25.92       30.60      9.09 o 
   3   5  27        2.48       -5.31      6.53 o 
   4   5  27     1658.03     1558.32     43.94 o 
   5   5  27      467.75      421.08     25.58 o 
   6   5  27      704.79      715.80     33.06 o 
   7   5  27       72.02       68.79     13.02 o 
   8   5  27      389.24      401.74     26.62 o 
   9   5  27      124.79      116.57     16.27 o 
  10   5  27      225.18      266.15     19.37 o 
  11   5  27      211.30      239.02     15.98 o 
  12   5  27        0.36       10.74      5.67 o 
   0   6  27      116.13       88.09     12.66 o 
   1   6  27     5070.13     5082.44     66.56 o 
   2   6  27     1004.43      956.67     31.36 o 
   3   6  27     1114.61     1137.77     37.43 o 
   4   6  27       50.27       48.82      9.48 o 
   5   6  27      622.80      632.78     30.64 o 
   6   6  27       95.06       83.58     14.31 o 
   7   6  27      600.99      632.43     33.04 o 
   8   6  27        2.54       13.11      7.33 o 
   9   6  27      512.69      517.38     26.94 o 
  10   6  27       30.61       38.74     10.85 o 
  11   6  27      442.81      539.07     33.90 o 
  12   6  27       54.79       48.73      8.10 o 
   1   7  27      344.39      328.30     18.08 o 
   2   7  27        1.15        0.44      5.95 o 
   3   7  27        7.40       10.81      7.14 o 
   4   7  27      577.52      595.89     35.72 o 
   5   7  27      235.06      207.75     19.43 o 
   6   7  27      335.39      346.08     24.30 o 
   7   7  27      167.45      169.32     20.15 o 
   8   7  27       33.70       50.35     13.03 o 
   9   7  27      157.54      146.94     14.09 o 
  10   7  27      147.31      146.73     15.55 o 
  11   7  27       45.71       61.30      8.42 o 
   0   8  27      317.57      250.25     26.81 o 
   1   8  27       27.47       19.01      7.64 o 
   2   8  27       53.97       62.99     11.19 o 
   3   8  27      628.49      702.35     41.26 o 
   4   8  27        0.18       -7.10      8.29 o 
   5   8  27      750.97      778.90     40.29 o 
   6   8  27        4.83       18.47     10.59 o 
   7   8  27      244.75      249.64     22.58 o 
   8   8  27       68.83       78.32     11.25 o 
   9   8  27      409.65      436.63     21.18 o 
  10   8  27       16.72       18.66      7.43 o 
  11   8  27        5.78       13.12      5.29 o 
   1   9  27        0.25       -9.33      9.33 o 
   2   9  27        6.61       -2.66      8.92 o 
   3   9  27       46.24       63.63     15.31 o 
   4   9  27      231.05      177.76     18.51 o 
   5   9  27        0.37        1.72      6.98 o 
   6   9  27      222.65      225.91     17.28 o 
   7   9  27        5.68       -0.81      6.42 o 
   8   9  27       43.67       39.92      7.46 o 
   9   9  27       33.32       16.14      4.91 o 
  10   9  27       19.47       12.36      6.28 o 
   0  10  27       78.71       48.94     22.47 o 
   1  10  27      732.97      640.58     70.17 o 
   2  10  27      164.71      124.97     21.75 o 
   3  10  27      526.30      612.66     63.77 o 
   4  10  27        8.44       -1.19      8.66 o 
   5  10  27      238.54      276.29     26.96 o 
   6  10  27       16.36       -1.78      5.45 o 
   7  10  27       82.58       62.58      8.32 o 
   8  10  27       50.21       66.33      9.37 o 
   9  10  27      122.31      121.15     12.73 o 
   1  11  27        3.60        6.46     12.05 o 
   2  11  27      153.76      156.20     21.64 o 
   3  11  27       23.19       38.84     21.21 o 
   4  11  27       36.13       51.29     21.55 o 
   5  11  27       45.14       75.88     22.05 o 
   6  11  27      127.84      144.32     25.57 o 
   7  11  27       45.68       34.02     13.13 o 
   8  11  27       12.46       -7.97     10.00 o 
   0  12  27      211.11      279.94     36.60 o 
   1  12  27       75.27       53.62     12.52 o 
   2  12  27        7.20        1.90      7.48 o 
   3  12  27       14.61       34.45     19.24 o 
   4  12  27        0.78       20.61     16.69 o 
   5  12  27       33.58       69.35     19.27 o 
   6  12  27        1.51        1.50      6.42 o 
   7  12  27       23.41        9.74      6.83 o 
   1  13  27       19.20       15.97      7.50 o 
   2  13  27        1.84       -5.75      5.75 o 
   3  13  27        0.71      -13.26     13.26 o 
   4  13  27       13.04       14.23      9.85 o 
   5  13  27        0.91       -7.71      8.33 o 
   0  14  27       13.92       38.52     10.05 o 
   1  14  27       21.46       20.38      9.01 o 
   2  14  27       10.27        2.65      7.11 o 
   3  14  27        0.67       22.02      9.27 o 
   0   0  28     2908.77     2966.47     70.90 o 
   1   0  28     1560.60     1622.31     43.31 o 
   2   0  28       12.17       -0.48      6.76 o 
   3   0  28     1144.47     1118.24     39.63 o 
   4   0  28     2212.06     2191.06     55.85 o 
   5   0  28     9926.45     9774.48    118.17 o 
   6   0  28        0.32       -9.53      9.53 o 
   7   0  28       15.31       18.73      9.99 o 
   8   0  28      257.65      208.32     21.40 o 
   9   0  28     1260.62     1400.69     62.21 o 
  10   0  28      110.98      159.11     17.31 o 
  11   0  28      158.49      117.35     13.02 o 
  12   0  28       22.25       -3.25     11.04 o 
   1   1  28     1089.84     1171.72     26.14 o 
   2   1  28      172.60      166.55     10.36 o 
   3   1  28      848.53      894.14     24.00 o 
   4   1  28      239.62      227.99     13.18 o 
   5   1  28      933.34      912.55     25.88 o 
   6   1  28       40.40       22.51      6.88 o 
   7   1  28      684.79      644.69     23.98 o 
   8   1  28       59.18       42.20      8.75 o 
   9   1  28        3.11       15.93      6.96 o 
  10   1  28        1.60        2.05      4.73 o 
  11   1  28       61.67       79.43      8.39 o 
  12   1  28       19.52        9.32      5.65 o 
  13   1  28        3.61       14.43      8.72 o 
   0   2  28      127.75      122.07     11.22 o 
   1   2  28     4196.83     4381.07     52.19 o 
   2   2  28     4508.57     4231.46     49.30 o 
   3   2  28     2348.91     2188.03     35.69 o 
   4   2  28      257.67      250.69     13.69 o 
   5   2  28      166.36      135.01     10.10 o 
   6   2  28      238.76      190.74     13.54 o 
   7   2  28     1707.04     1562.54     36.38 o 
   8   2  28       61.99       36.24      8.89 o 
   9   2  28       13.15        9.04      6.34 o 
  10   2  28        1.00        4.21      9.85 o 
  11   2  28      519.54      613.41     30.92 o 
  12   2  28        2.14        1.04      5.33 o 
   1   3  28     5957.80     5976.51     67.61 o 
   2   3  28      348.35      332.10     15.50 o 
   3   3  28       63.33       64.75      7.16 o 
   4   3  28      247.55      283.00     15.42 o 
   5   3  28      641.89      535.49     25.98 o 
   6   3  28       69.24       76.84     11.95 o 
   7   3  28        1.45        4.96      8.36 o 
   8   3  28       19.77       14.12      8.77 o 
   9   3  28        5.33        1.58      9.71 o 
  10   3  28       16.59       40.90     11.57 o 
  11   3  28        0.57        7.52      9.70 o 
  12   3  28        1.23       14.29      5.14 o 
   0   4  28      422.36      441.86     28.56 o 
   1   4  28      497.32      616.34     23.90 o 
   2   4  28      306.61      307.23     17.09 o 
   3   4  28        3.22       -1.40      6.77 o 
   4   4  28      100.97       90.12     11.27 o 
   5   4  28     2758.88     2886.66     66.73 o 
   6   4  28        0.41        4.23      8.56 o 
   7   4  28       10.43       19.36     10.75 o 
   8   4  28        1.31        4.18     10.45 o 
   9   4  28      638.62      749.62     40.18 o 
  10   4  28       13.08       22.37      8.91 o 
  11   4  28        3.50        1.82      5.84 o 
  12   4  28       10.45       13.05      5.62 o 
   1   5  28       56.94       94.66     10.94 o 
   2   5  28       14.04       27.04      7.58 o 
   3   5  28      207.09      230.93     16.08 o 
   4   5  28      166.27      150.81     16.42 o 
   5   5  28        5.33       14.54      8.58 o 
   6   5  28        1.83        7.97      9.04 o 
   7   5  28      294.04      274.76     22.41 o 
   8   5  28       62.08       54.49     11.50 o 
   9   5  28        0.48       -6.73      8.02 o 
  10   5  28       42.28       51.00      9.79 o 
  11   5  28      180.06      259.34     19.47 o 
  12   5  28        0.02       -0.40      4.41 o 
   0   6  28       57.96       66.47     11.34 o 
   1   6  28      239.86      280.56     16.66 o 
   2   6  28      595.27      517.43     23.29 o 
   3   6  28     1584.92     1648.85     49.08 o 
   4   6  28       77.44       54.15     11.13 o 
   5   6  28      449.30      438.74     25.92 o 
   6   6  28       12.38        2.66      8.72 o 
   7   6  28      448.06      467.12     28.62 o 
   8   6  28      137.97      137.62     16.30 o 
   9   6  28      116.06       96.25     12.45 o 
  10   6  28      122.83      140.49     16.51 o 
  11   6  28       71.61       94.08     11.69 o 
  12   6  28        3.50        7.95      7.51 o 
   1   7  28     1257.27     1246.37     34.56 o 
   2   7  28        0.62        7.88      6.47 o 
   3   7  28        2.18        0.23      8.18 o 
   4   7  28        0.33       -0.33      7.45 o 
   5   7  28       75.28       59.55     10.65 o 
   6   7  28       13.54        9.78      8.54 o 
   7   7  28       19.05       15.79     12.79 o 
   8   7  28        2.68        4.42      8.87 o 
   9   7  28       25.13       21.17      7.00 o 
  10   7  28       24.10       26.88      7.81 o 
  11   7  28       39.23       65.49     10.74 o 
   0   8  28       15.94       22.18      8.53 o 
   1   8  28      100.65       99.12     11.11 o 
   2   8  28      293.25      233.79     17.67 o 
   3   8  28     1425.71     1523.91     49.29 o 
   4   8  28        2.74       -8.33      8.33 o 
   5   8  28      127.13      142.85     18.23 o 
   6   8  28       37.04       58.99     13.26 o 
   7   8  28       78.18       97.52     21.14 o 
   8   8  28       10.81       20.44      7.22 o 
   9   8  28       12.14        3.55      6.16 o 
  10   8  28        1.17        1.23      5.96 o 
   1   9  28       27.24       29.22      9.35 o 
   2   9  28        4.35        8.00      6.58 o 
   3   9  28       42.74       47.08     13.52 o 
   4   9  28      256.00      219.43     20.04 o 
   5   9  28        0.01       -2.79      8.52 o 
   6   9  28        5.89        6.28      6.51 o 
   7   9  28        2.23       -6.03      6.03 o 
   8   9  28        7.89       12.32      5.37 o 
   9   9  28       48.90       58.57      8.97 o 
  10   9  28        2.62       11.35      6.73 o 
   0  10  28       10.41       33.97     18.52 o 
   1  10  28       36.69       27.00     13.44 o 
   2  10  28        4.54        8.49     10.29 o 
   3  10  28       21.97       38.40     23.70 o 
   4  10  28       29.98       -7.17      9.84 o 
   5  10  28      219.28      230.16     23.17 o 
   6  10  28       51.54       53.46      8.06 o 
   7  10  28        0.61        3.38      4.13 o 
   8  10  28        9.69        3.00      4.01 o 
   9  10  28      185.05      128.23     17.48 o 
   1  11  28       55.48       81.45     16.42 o 
   2  11  28       69.99       44.22     19.61 o 
   3  11  28       26.28       24.93     18.95 o 
   4  11  28       19.00       12.64     15.65 o 
   5  11  28        3.64        4.12     12.60 o 
   6  11  28        9.30        8.40     10.02 o 
   7  11  28       62.61       79.32     15.04 o 
   8  11  28       11.03       -5.26      7.64 o 
   0  12  28       17.48       -3.29      9.96 o 
   1  12  28        0.60        1.62     14.14 o 
   2  12  28       16.32       14.82     17.63 o 
   3  12  28      720.91      687.08     53.08 o 
   4  12  28       18.02       18.09     12.25 o 
   5  12  28        2.70       -1.46      8.75 o 
   6  12  28        6.33        8.14      5.08 o 
   1  13  28        5.54        5.06      5.68 o 
   2  13  28       15.65        1.03      8.74 o 
   3  13  28       24.09        6.24      9.31 o 
   4  13  28       22.14       19.47      9.45 o 
   5  13  28        0.74        0.06      6.79 o 
   1   1  29     4784.21     4883.60     56.27 o 
   2   1  29      282.26      282.39     12.99 o 
   3   1  29     1099.41     1118.47     26.18 o 
   4   1  29     1481.04     1528.14     33.28 o 
   5   1  29       28.52       14.76      6.31 o 
   6   1  29      167.38      171.87     12.85 o 
   7   1  29      446.25      400.46     18.88 o 
   8   1  29      149.63      131.16     12.80 o 
   9   1  29       32.71       25.54      6.47 o 
  10   1  29      261.88      317.09     15.83 o 
  11   1  29       35.53       48.70     10.36 o 
  12   1  29       72.02       65.31      9.56 o 
   0   2  29      277.22      308.24     17.82 o 
   1   2  29      127.96      163.00     11.06 o 
   2   2  29      261.65      253.97     13.24 o 
   3   2  29        0.66        0.75      5.41 o 
   4   2  29      153.51      192.72     11.53 o 
   5   2  29       69.47       70.86      7.64 o 
   6   2  29       35.68       30.70      7.12 o 
   7   2  29       15.34       17.64      6.73 o 
   8   2  29       38.66       31.82      7.97 o 
   9   2  29       22.80       19.94      7.34 o 
  10   2  29      196.36      221.43     20.80 o 
  11   2  29       69.79       94.50     12.29 o 
  12   2  29       11.03        2.92      5.67 o 
   1   3  29      507.20      478.08     19.86 o 
   2   3  29        6.96       -5.81      5.81 o 
   3   3  29     1319.72     1321.42     30.94 o 
   4   3  29      794.24      815.77     24.08 o 
   5   3  29      290.70      323.42     20.53 o 
   6   3  29      144.37      145.00     15.39 o 
   7   3  29       86.69       81.56     12.95 o 
   8   3  29      170.51      133.30     15.82 o 
   9   3  29        1.48        3.00      7.97 o 
  10   3  29      170.06      159.24     17.58 o 
  11   3  29       64.24       81.71     10.17 o 
  12   3  29        3.66        5.76      3.81 o 
   0   4  29       14.19       18.50      7.95 o 
   1   4  29      587.23      621.26     24.19 o 
   2   4  29        3.79       -3.30      6.52 o 
   3   4  29     1394.65     1430.65     39.36 o 
   4   4  29      754.05      769.01     34.72 o 
   5   4  29      503.63      546.61     29.50 o 
   6   4  29      264.70      257.36     20.67 o 
   7   4  29       17.78       16.20      8.98 o 
   8   4  29      219.88      198.18     19.42 o 
   9   4  29      157.94      174.00     17.12 o 
  10   4  29      118.07      129.43     13.74 o 
  11   4  29      170.04      166.72     14.35 o 
  12   4  29       74.66       98.58     13.53 o 
   1   5  29     2012.73     2011.94     46.00 o 
   2   5  29        7.90        0.09      8.11 o 
   3   5  29       23.65       16.22      8.13 o 
   4   5  29      132.63      139.56     13.82 o 
   5   5  29      182.41      182.58     17.20 o 
   6   5  29      170.09      164.52     16.23 o 
   7   5  29      854.59      844.93     38.33 o 
   8   5  29       49.13       38.74      9.81 o 
   9   5  29        8.83        4.75      7.78 o 
  10   5  29        8.18       28.00      7.51 o 
  11   5  29       22.74       22.48      9.68 o 
  12   5  29       32.11       20.98      7.70 o 
   0   6  29      580.61      633.20     33.31 o 
   1   6  29      314.29      302.72     17.95 o 
   2   6  29      605.04      572.19     24.56 o 
   3   6  29     1058.82     1060.04     39.46 o 
   4   6  29      461.10      467.98     26.75 o 
   5   6  29        4.44       16.84      9.22 o 
   6   6  29      299.47      280.45     22.60 o 
   7   6  29      422.14      416.46     25.97 o 
   8   6  29      282.08      285.49     20.50 o 
   9   6  29       94.30       89.84     11.64 o 
  10   6  29      366.52      374.03     23.48 o 
  11   6  29      356.42      441.95     29.73 o 
   1   7  29      436.48      420.08     20.49 o 
   2   7  29      911.37      944.85     32.55 o 
   3   7  29      289.30      295.02     20.61 o 
   4   7  29      136.90      127.76     13.93 o 
   5   7  29        3.54       -1.51      7.31 o 
   6   7  29       52.52       58.47     10.66 o 
   7   7  29       29.64       23.56     10.57 o 
   8   7  29       73.02       70.10     14.41 o 
   9   7  29       19.91       16.86      6.57 o 
  10   7  29       84.51       83.36     10.74 o 
  11   7  29       93.35       79.39      8.07 o 
   0   8  29        1.33       -0.60      6.42 o 
   1   8  29       82.53       71.04      8.89 o 
   2   8  29      179.40      220.44     16.94 o 
   3   8  29      709.89      705.61     37.33 o 
   4   8  29       16.32        5.86      8.56 o 
   5   8  29       29.99       29.18     10.60 o 
   6   8  29      139.23      164.54     18.31 o 
   7   8  29        6.56       11.96      7.68 o 
   8   8  29      104.55      115.47     11.56 o 
   9   8  29      136.46      108.75     13.27 o 
  10   8  29       63.29       78.30      9.29 o 
   1   9  29      244.51      251.75     18.85 o 
   2   9  29       63.44       81.85     12.37 o 
   3   9  29       37.63       31.75     21.14 o 
   4   9  29       52.11       60.55     14.71 o 
   5   9  29       25.85        6.47      5.73 o 
   6   9  29      133.54      154.81     13.97 o 
   7   9  29       90.59       86.52     10.17 o 
   8   9  29       49.87       45.32      6.77 o 
   9   9  29       14.91       -1.68      4.95 o 
   0  10  29       67.34       79.16     25.26 o 
   1  10  29      168.03      162.72     21.94 o 
   2  10  29       26.22        3.89     11.38 o 
   3  10  29      771.30      796.95     67.74 o 
   4  10  29      312.23      294.24     26.22 o 
   5  10  29        4.48       -1.84      6.98 o 
   6  10  29       58.51       28.72      8.34 o 
   7  10  29       89.24       66.30      8.33 o 
   8  10  29       80.47       74.24     12.50 o 
   1  11  29      132.12      125.20     18.05 o 
   2  11  29      299.58      327.20     34.87 o 
   3  11  29      170.84      216.27     33.80 o 
   4  11  29       71.83       42.04     17.71 o 
   5  11  29        3.44        3.84     13.38 o 
   6  11  29       12.20       10.83      8.53 o 
   7  11  29       22.08       26.05      9.99 o 
   0  12  29       11.92        5.83     10.18 o 
   1  12  29        0.31       -7.70      7.70 o 
   2  12  29       64.20       70.56     19.24 o 
   3  12  29        3.68       32.88     15.93 o 
   4  12  29       11.68       -5.70      9.49 o 
   5  12  29        3.36       -0.47      5.88 o 
   6  12  29        0.79       -7.96      7.96 o 
   1  13  29       28.89       29.78     11.64 o 
   2  13  29        8.01       28.99     11.01 o 
   3  13  29       10.12        7.05      7.84 o 
   4  13  29       51.60       36.01     10.20 o 
   0   0  30       24.74       18.92     15.90 o 
   1   0  30      140.59      174.18     15.60 o 
   2   0  30      560.36      532.83     25.92 o 
   3   0  30     2901.63     2944.35     60.65 o 
   4   0  30     1709.98     1693.61     46.14 o 
   5   0  30       32.73       32.38      8.70 o 
   6   0  30     1105.60     1067.56     52.38 o 
   7   0  30       90.06      127.94     19.95 o 
   8   0  30      322.57      402.33     29.19 o 
   9   0  30       32.92       13.54      7.82 o 
  10   0  30      227.04      248.56     19.46 o 
  11   0  30      570.34      576.72     23.13 o 
  12   0  30      657.02      723.66     49.62 o 
   1   1  30      808.88      866.36     24.51 o 
   2   1  30      231.18      210.96     12.00 o 
   3   1  30       51.07       55.35      6.48 o 
   4   1  30      384.23      374.83     16.09 o 
   5   1  30      764.14      793.30     27.22 o 
   6   1  30       11.50        7.98      5.86 o 
   7   1  30      110.21       88.15      9.59 o 
   8   1  30        8.78        2.11      5.99 o 
   9   1  30      138.27      117.72     10.69 o 
  10   1  30       85.66       90.24      9.38 o 
  11   1  30       12.01       24.29      8.31 o 
  12   1  30       57.59      119.79     15.36 o 
   0   2  30     9788.96    10393.81    112.39 o 
   1   2  30    10568.79    10476.97     82.86 o 
   2   2  30      508.47      463.82     17.93 o 
   3   2  30       63.45       35.39      5.72 o 
   4   2  30     1181.15     1347.10     33.21 o 
   5   2  30       12.43       30.79      7.10 o 
   6   2  30      720.22      663.53     24.07 o 
   7   2  30        6.86       -5.72      5.72 o 
   8   2  30      192.77      174.89     14.62 o 
   9   2  30      809.04      762.77     35.47 o 
  10   2  30     1097.79     1128.56     42.88 o 
  11   2  30      315.53      373.15     19.07 o 
  12   2  30        0.91       -0.26      4.49 o 
   1   3  30     3631.47     3594.18     51.51 o 
   2   3  30     3110.77     3314.14     49.48 o 
   3   3  30      339.39      356.91     16.34 o 
   4   3  30       20.54        7.19      5.92 o 
   5   3  30       20.41        3.71      7.45 o 
   6   3  30      126.64      111.35     12.50 o 
   7   3  30      171.78      129.55     14.06 o 
   8   3  30       11.92       -0.50      9.52 o 
   9   3  30       12.10       13.13      8.09 o 
  10   3  30       18.26       18.31      7.44 o 
  11   3  30       81.56      110.26     10.82 o 
  12   3  30      107.35      127.39     10.39 o 
   0   4  30      129.97      130.37     14.38 o 
   1   4  30      220.51      219.25     15.06 o 
   2   4  30      476.48      433.19     19.29 o 
   3   4  30     1183.70     1166.88     38.63 o 
   4   4  30        4.11        1.78      8.02 o 
   5   4  30      589.23      548.14     29.62 o 
   6   4  30      451.62      507.70     27.93 o 
   7   4  30        5.10        6.55      9.70 o 
   8   4  30      220.85      274.85     27.33 o 
   9   4  30       15.21       23.64      8.63 o 
  10   4  30       13.39       16.95      7.28 o 
  11   4  30      134.76      165.54     11.96 o 
   1   5  30        0.48       20.85      6.98 o 
   2   5  30       33.83       29.58      8.90 o 
   3   5  30      265.85      298.10     19.74 o 
   4   5  30      426.41      395.36     22.48 o 
   5   5  30      368.99      311.01     19.84 o 
   6   5  30      112.87       92.05     12.21 o 
   7   5  30       96.24       72.94     12.60 o 
   8   5  30        0.18        9.31      8.55 o 
   9   5  30      247.44      220.89     17.41 o 
  10   5  30      157.52      167.83     13.51 o 
  11   5  30       64.00       72.91     10.70 o 
   0   6  30      750.35      754.95     43.55 o 
   1   6  30     1433.61     1488.86     39.14 o 
   2   6  30     1137.01     1207.49     35.31 o 
   3   6  30      570.06      514.72     25.52 o 
   4   6  30      299.97      295.28     20.90 o 
   5   6  30        3.09       -7.92      7.92 o 
   6   6  30      171.52      155.13     15.18 o 
   7   6  30        0.14       15.70      7.14 o 
   8   6  30       30.19       41.16      8.00 o 
   9   6  30      197.74      183.72     12.52 o 
  10   6  30      163.24      174.75     20.10 o 
  11   6  30      107.70      136.04     13.87 o 
   1   7  30      551.21      563.55     23.25 o 
   2   7  30      810.92      845.72     27.77 o 
   3   7  30        7.24        6.57      7.12 o 
   4   7  30       20.11       21.68      8.70 o 
   5   7  30       22.44        8.30     11.03 o 
   6   7  30      117.54      123.39     14.48 o 
   7   7  30      233.48      209.20     20.47 o 
   8   7  30       29.12       18.33      8.88 o 
   9   7  30       17.81       16.65      5.73 o 
  10   7  30        8.55        6.48      5.07 o 
   0   8  30      253.31      238.49     22.21 o 
   1   8  30      608.20      613.66     22.91 o 
   2   8  30        1.98        6.46      6.57 o 
   3   8  30       28.88       18.12      7.92 o 
   4   8  30      500.66      475.31     35.29 o 
   5   8  30      472.51      446.36     28.75 o 
   6   8  30       13.96       11.05      8.31 o 
   7   8  30        0.13       -0.16      8.59 o 
   8   8  30       30.52       25.57      6.47 o 
   9   8  30        0.43        0.98      6.17 o 
  10   8  30       30.96       23.57      8.25 o 
   1   9  30        2.32        0.61      7.51 o 
   2   9  30        6.56       15.90      6.98 o 
   3   9  30      205.08      189.86     19.39 o 
   4   9  30       22.50       27.35      8.90 o 
   5   9  30        0.67       -5.22      6.98 o 
   6   9  30       26.96        6.41      5.65 o 
   7   9  30      172.35      125.74     11.20 o 
   8   9  30        2.80       -4.30      4.30 o 
   0  10  30        2.87       34.50     19.40 o 
   1  10  30        0.39        3.79      8.98 o 
   2  10  30      678.73      649.91     37.30 o 
   3  10  30        5.87      -14.37     18.07 o 
   4  10  30        0.24       -2.89      8.27 o 
   5  10  30        3.51        8.17      6.41 o 
   6  10  30        5.90       11.14      5.59 o 
   7  10  30      140.70      167.98     23.12 o 
   1  11  30        0.11        3.20     10.19 o 
   2  11  30        0.17       -1.69     20.65 o 
   3  11  30        0.41        5.23     12.01 o 
   4  11  30       17.39       16.72     15.00 o 
   5  11  30       17.08       -7.52     12.85 o 
   6  11  30        0.38        0.87      7.59 o 
   7  11  30       48.38       46.85     11.83 o 
   0  12  30        2.42       -0.59      7.93 o 
   1  12  30      189.21      150.94     25.21 o 
   2  12  30       65.55       67.11     17.24 o 
   3  12  30        0.05        9.13      9.99 o 
   4  12  30      165.88      158.63     22.62 o 
   5  12  30       84.31       67.53     13.39 o 
   1  13  30        4.30        6.93      6.32 o 
   2  13  30       13.36       22.11      7.95 o 
   3  13  30        9.43       21.01      8.31 o 
   1   1  31       50.98       58.71      7.80 o 
   2   1  31     1051.44     1140.75     27.12 o 
   3   1  31     1839.09     1849.58     34.15 o 
   4   1  31       32.85       38.04      7.21 o 
   5   1  31      254.83      169.49     12.30 o 
   6   1  31      313.66      279.56     16.24 o 
   7   1  31       10.05        4.35      6.25 o 
   8   1  31        0.36        2.92      5.55 o 
   9   1  31      414.38      340.66     16.90 o 
  10   1  31       17.15        9.74      6.17 o 
  11   1  31      423.44      448.93     16.68 o 
  12   1  31       24.60       46.73      9.41 o 
   0   2  31     2293.55     2436.27     60.86 o 
   1   2  31     1074.88     1101.42     30.86 o 
   2   2  31      252.39      260.72     14.70 o 
   3   2  31      740.25      684.33     24.43 o 
   4   2  31      248.10      271.30     14.39 o 
   5   2  31        3.89        4.15      5.97 o 
   6   2  31       53.44       50.15      7.65 o 
   7   2  31      205.93      216.83     14.36 o 
   8   2  31      179.91      178.82     13.94 o 
   9   2  31       19.04       26.98      9.63 o 
  10   2  31       36.91       42.72      9.03 o 
  11   2  31       46.11       67.75     11.20 o 
  12   2  31      102.80      160.35     21.11 o 
   1   3  31      179.56      215.51     13.43 o 
   2   3  31      178.84      180.06     13.13 o 
   3   3  31     1383.82     1418.55     34.11 o 
   4   3  31      129.68       86.64      8.88 o 
   5   3  31      154.47      160.72     13.84 o 
   6   3  31      131.89      106.50     13.69 o 
   7   3  31       21.59       17.98      9.27 o 
   8   3  31        0.51        1.04      7.49 o 
   9   3  31      240.67      237.48     18.79 o 
  10   3  31       22.14       15.35      6.52 o 
  11   3  31      118.62      128.42      9.63 o 
   0   4  31      379.36      383.82     27.38 o 
   1   4  31      626.86      804.05     29.52 o 
   2   4  31      523.73      534.72     22.61 o 
   3   4  31      284.54      342.29     21.69 o 
   4   4  31     1160.40     1217.33     39.40 o 
   5   4  31      299.51      288.58     25.34 o 
   6   4  31      260.40      243.38     19.54 o 
   7   4  31        6.88        5.89      8.53 o 
   8   4  31        1.34       -9.81      9.81 o 
   9   4  31       41.75       54.17     10.14 o 
  10   4  31      199.51      230.32     15.84 o 
  11   4  31       83.79       94.73      9.25 o 
   1   5  31       98.36      127.22     12.91 o 
   2   5  31       47.61       48.84      9.73 o 
   3   5  31     1145.76     1150.91     37.63 o 
   4   5  31       96.32       83.79     11.14 o 
   5   5  31       68.05       91.86     10.93 o 
   6   5  31        5.49       -1.20      8.48 o 
   7   5  31       45.68       19.17      7.76 o 
   8   5  31       15.02       17.35      8.38 o 
   9   5  31       11.22       14.80      6.43 o 
  10   5  31        1.34       -4.12      4.16 o 
  11   5  31      294.10      316.54     20.11 o 
   0   6  31     2379.21     2667.89     80.95 o 
   1   6  31     2553.10     2602.83     51.15 o 
   2   6  31      522.54      570.85     26.50 o 
   3   6  31      420.92      435.14     23.31 o 
   4   6  31      342.48      367.87     20.94 o 
   5   6  31       70.64       58.88      9.36 o 
   6   6  31      316.23      425.65     36.48 o 
   7   6  31      122.56      133.72     12.61 o 
   8   6  31      254.74      272.34     16.04 o 
   9   6  31       48.70       40.42      7.64 o 
  10   6  31       71.24       83.75     10.52 o 
   1   7  31      972.43      982.29     33.26 o 
   2   7  31      356.34      339.60     17.50 o 
   3   7  31      646.92      699.73     27.32 o 
   4   7  31       83.98       66.93     10.30 o 
   5   7  31      117.55       97.52     13.28 o 
   6   7  31       28.08       28.76      8.30 o 
   7   7  31       58.54       44.52     12.06 o 
   8   7  31       12.35        3.24      7.51 o 
   9   7  31       12.41        9.97      5.43 o 
  10   7  31        3.73       10.01      5.97 o 
   0   8  31      105.79      173.18     19.41 o 
   1   8  31       51.12       75.54      9.39 o 
   2   8  31      488.92      475.36     22.83 o 
   3   8  31       70.68      102.33     11.70 o 
   4   8  31      333.82      303.23     23.68 o 
   5   8  31        3.91        5.09      7.47 o 
   6   8  31      199.82      235.45     21.91 o 
   7   8  31        0.58       -5.99      6.17 o 
   8   8  31       25.77       27.71      6.16 o 
   9   8  31       10.18        0.48      4.02 o 
   1   9  31      121.21       95.08     11.58 o 
   2   9  31        1.16       11.58      8.25 o 
   3   9  31       52.78       56.37     19.11 o 
   4   9  31        2.81        1.22      5.58 o 
   5   9  31       58.22       70.70      9.55 o 
   6   9  31       26.07       32.40      8.82 o 
   7   9  31       27.34       25.95      5.41 o 
   8   9  31        3.49       13.80      5.14 o 
   0  10  31        3.79       37.30     18.73 o 
   1  10  31      421.82      380.62     29.39 o 
   2  10  31       23.64       42.08     18.22 o 
   3  10  31        7.82        3.55     17.78 o 
   4  10  31      110.67      104.80     23.31 o 
   5  10  31        0.31       -6.61      6.61 o 
   6  10  31       56.10       96.91     20.61 o 
   7  10  31       47.53       80.73     14.63 o 
   1  11  31      127.86      118.21     16.65 o 
   2  11  31       45.07       13.38     14.00 o 
   3  11  31       39.28       23.17     13.32 o 
   4  11  31        8.47       -0.69      9.18 o 
   5  11  31       47.52       30.15     12.23 o 
   6  11  31       25.20       24.49      8.15 o 
   0  12  31      139.84      112.51     16.95 o 
   1  12  31       30.26       19.57     13.70 o 
   2  12  31        0.23       29.25     12.81 o 
   3  12  31        0.44        7.68      9.13 o 
   4  12  31        1.79       -1.85      7.33 o 
   0   0  32     2773.34     3038.16    177.04 o 
   1   0  32      907.07     1079.03     40.82 o 
   2   0  32        7.12       21.64      9.14 o 
   3   0  32        4.01       15.12      9.21 o 
   4   0  32     1038.74     1068.27     40.74 o 
   5   0  32      258.47      225.22     19.07 o 
   6   0  32      164.53      169.49     16.44 o 
   7   0  32       28.24       27.42      9.25 o 
   8   0  32        1.53        1.14      7.99 o 
   9   0  32      623.16      614.78     30.50 o 
  10   0  32      762.90      697.69     30.86 o 
  11   0  32       11.35       14.79     14.17 o 
   1   1  32     1070.99     1177.51     31.89 o 
   2   1  32      321.60      380.62     18.08 o 
   3   1  32      137.40      143.52     11.69 o 
   4   1  32        0.27       -3.76      5.61 o 
   5   1  32       17.61       -5.80      5.80 o 
   6   1  32        8.17        9.16      5.68 o 
   7   1  32        9.03        4.20      5.99 o 
   8   1  32      105.30      105.14     10.30 o 
   9   1  32        2.28        0.27      4.51 o 
  10   1  32        3.35       -0.79      4.47 o 
  11   1  32       90.21       96.30      9.45 o 
   0   2  32      152.36      163.00     18.92 o 
   1   2  32      161.31      137.12     11.40 o 
   2   2  32     5237.89     5409.16     64.41 o 
   3   2  32     1818.99     1757.23     38.51 o 
   4   2  32      547.98      533.65     21.26 o 
   5   2  32       35.06       27.58      6.10 o 
   6   2  32       30.43       44.84      6.86 o 
   7   2  32     1409.00     1482.69     35.26 o 
   8   2  32      783.15      833.45     35.61 o 
   9   2  32       47.16       21.85      8.13 o 
  10   2  32        2.17        2.74      4.67 o 
  11   2  32      572.00      653.73     20.55 o 
   1   3  32      254.42      298.09     16.12 o 
   2   3  32       20.24       27.17      6.39 o 
   3   3  32      147.68      144.41     11.86 o 
   4   3  32        1.33        2.26      6.43 o 
   5   3  32      734.40      646.79     26.39 o 
   6   3  32       20.29        8.64      7.57 o 
   7   3  32        5.42       -5.36      8.84 o 
   8   3  32       64.74       57.83     11.52 o 
   9   3  32       93.35       80.92     11.69 o 
  10   3  32       23.66       24.60      5.92 o 
  11   3  32       58.09       64.23      6.48 o 
   0   4  32      123.69      133.48     17.10 o 
   1   4  32      120.79      171.54     14.30 o 
   2   4  32       12.05       10.08      6.79 o 
   3   4  32       19.16       46.68     10.15 o 
   4   4  32      448.91      439.45     23.83 o 
   5   4  32       10.32        5.51      7.49 o 
   6   4  32       90.00      106.06     12.19 o 
   7   4  32        2.67        4.64      8.24 o 
   8   4  32        2.06        7.05      6.52 o 
   9   4  32      200.53      223.57     14.87 o 
  10   4  32      196.16      169.67     11.38 o 
  11   4  32       17.48       30.71      7.16 o 
   1   5  32      380.68      377.63     20.48 o 
   2   5  32      254.97      259.98     18.55 o 
   3   5  32       15.89       16.06      6.98 o 
   4   5  32       12.93        8.34      7.28 o 
   5   5  32        0.00       -4.98      6.81 o 
   6   5  32        0.46        1.44      7.37 o 
   7   5  32       87.20       60.80      9.60 o 
   8   5  32       10.83        2.26      8.05 o 
   9   5  32        0.67       -1.33      5.02 o 
  10   5  32        0.31       -4.62      4.62 o 
   0   6  32     4850.21     4988.17    109.42 o 
   1   6  32      242.51      253.21     18.17 o 
   2   6  32      791.39      822.16     31.11 o 
   3   6  32        0.66        1.21      6.94 o 
   4   6  32      108.43      125.84     12.60 o 
   5   6  32       67.06       84.08     10.71 o 
   6   6  32       40.92       22.65      8.12 o 
   7   6  32       86.19       91.92     11.88 o 
   8   6  32       44.33       63.08      9.66 o 
   9   6  32        0.15       -4.75      4.75 o 
  10   6  32       19.04       15.51      5.33 o 
   1   7  32      523.62      508.10     23.76 o 
   2   7  32        4.37       -0.01      6.05 o 
   3   7  32      237.51      237.79     16.16 o 
   4   7  32        7.29        7.53      6.64 o 
   5   7  32      294.06      257.44     19.52 o 
   6   7  32        0.17       12.81      6.05 o 
   7   7  32        5.65       -0.11      7.33 o 
   8   7  32       16.93       12.32      5.54 o 
   9   7  32        1.35        1.68      4.66 o 
   0   8  32      119.06      126.15     14.30 o 
   1   8  32       42.74       32.04      6.55 o 
   2   8  32      147.68      123.93     14.36 o 
   3   8  32       12.00        5.99      6.75 o 
   4   8  32        8.11       28.03      9.13 o 
   5   8  32        3.58        3.65      7.10 o 
   6   8  32       57.93       70.53     11.04 o 
   7   8  32        1.15        2.06      5.21 o 
   8   8  32       13.64       13.91      4.37 o 
   1   9  32       34.94       29.07      8.24 o 
   2   9  32        4.67        3.43      6.25 o 
   3   9  32       34.74       12.95      7.70 o 
   4   9  32       99.15       63.96     10.16 o 
   5   9  32       15.72       12.70      5.37 o 
   6   9  32        8.56       12.08     10.46 o 
   7   9  32       14.31        1.92      4.87 o 
   0  10  32     2400.59     2253.19     94.37 o 
   1  10  32      473.56      486.23     30.38 o 
   2  10  32       34.37       36.07     15.90 o 
   3  10  32        2.65       13.41     13.48 o 
   4  10  32      166.65      185.77     28.18 o 
   5  10  32      157.63      140.21     22.84 o 
   6  10  32      220.53      246.02     27.00 o 
   1  11  32      124.72       85.20     11.73 o 
   2  11  32       49.66       51.37     16.07 o 
   3  11  32       60.81       57.68     16.44 o 
   4  11  32       14.81       16.10     11.45 o 
   5  11  32        7.27       30.76     12.93 o 
   0  12  32       10.63       19.62      6.99 o 
   1  12  32       16.72       21.85      9.46 o 
   2  12  32      200.63      189.16     21.29 o 
   3  12  32        9.09        0.19      6.25 o 
   1   1  33      142.15      136.14     12.54 o 
   2   1  33      155.49      155.86     12.23 o 
   3   1  33      629.31      710.08     24.98 o 
   4   1  33       86.69       66.36      7.96 o 
   5   1  33      142.44      106.46      9.47 o 
   6   1  33      445.37      458.13     17.73 o 
   7   1  33       42.16       45.68      9.56 o 
   8   1  33       50.50       58.16      7.87 o 
   9   1  33       21.70       18.73      4.84 o 
  10   1  33       19.12       12.74      4.14 o 
  11   1  33      127.09      128.18     14.87 o 
   0   2  33      545.75      543.27     32.37 o 
   1   2  33       71.32       62.51      8.97 o 
   2   2  33      191.37      210.42     14.16 o 
   3   2  33      196.67      205.13     13.63 o 
   4   2  33      557.25      566.95     21.70 o 
   5   2  33       28.67       22.73      6.92 o 
   6   2  33        1.60        2.80      5.53 o 
   7   2  33      189.29      202.15     14.76 o 
   8   2  33      104.61      117.09     12.58 o 
   9   2  33       36.67       29.42      6.92 o 
  10   2  33       21.87       19.36      5.40 o 
  11   2  33       55.80       57.00     10.06 o 
   1   3  33       76.68      102.05     10.45 o 
   2   3  33      178.98      182.81     12.94 o 
   3   3  33      361.25      367.34     17.39 o 
   4   3  33       44.44       31.10      5.67 o 
   5   3  33       93.88       99.92     12.39 o 
   6   3  33      482.05      434.27     30.56 o 
   7   3  33       61.35       48.65     10.54 o 
   8   3  33        3.61       10.59      6.66 o 
   9   3  33       46.45       45.00      7.41 o 
  10   3  33       34.35       29.00      5.74 o 
   0   4  33      643.29      663.67     53.36 o 
   1   4  33       24.58       23.58      7.24 o 
   2   4  33       13.02       14.52      6.52 o 
   3   4  33      506.05      549.40     26.13 o 
   4   4  33       80.31       85.58     11.38 o 
   5   4  33      158.72      156.78     14.25 o 
   6   4  33      113.59      135.29     13.28 o 
   7   4  33       68.45       91.20     11.44 o 
   8   4  33       31.43       23.75      6.41 o 
   9   4  33      134.12      136.02     11.35 o 
  10   4  33      136.59      114.35      8.70 o 
   1   5  33      237.56      215.90     17.03 o 
   2   5  33        1.14       -7.33      7.33 o 
   3   5  33      202.27      221.14     15.57 o 
   4   5  33      285.48      294.84     18.83 o 
   5   5  33       26.37       30.04      7.49 o 
   6   5  33      201.12      200.48     16.10 o 
   7   5  33       22.40       18.35      6.30 o 
   8   5  33       24.77       16.72      5.64 o 
   9   5  33      181.73      175.25     11.31 o 
  10   5  33       46.16       49.54      7.64 o 
   0   6  33       19.06       44.50     12.93 o 
   1   6  33       83.80       73.95     14.56 o 
   2   6  33      330.87      359.08     20.29 o 
   3   6  33      157.97      106.96     11.62 o 
   4   6  33      346.25      339.96     19.08 o 
   5   6  33       29.17       40.31      8.07 o 
   6   6  33       60.39       82.67     14.55 o 
   7   6  33      101.63       97.28     11.83 o 
   8   6  33      106.46       88.91     10.01 o 
   9   6  33      205.89      197.70     13.22 o 
  10   6  33       33.63       11.72     14.19 o 
   1   7  33      459.90      469.92     24.66 o 
   2   7  33       14.84       11.63      6.71 o 
   3   7  33       27.44       28.40      6.70 o 
   4   7  33       33.61       54.14      9.94 o 
   5   7  33       21.03       18.04      6.68 o 
   6   7  33      333.38      305.37     18.80 o 
   7   7  33       23.88       16.89      6.37 o 
   8   7  33        1.58       -2.92      4.34 o 
   9   7  33       80.43       61.80      8.03 o 
   0   8  33        7.17        5.73      7.24 o 
   1   8  33        3.42        1.50      6.36 o 
   2   8  33       87.67       77.28     10.82 o 
   3   8  33      285.45      285.00     21.89 o 
   4   8  33      256.04      258.64     20.58 o 
   5   8  33       61.92       66.81     10.84 o 
   6   8  33      132.99      176.62     13.71 o 
   7   8  33       53.60       67.26      8.17 o 
   8   8  33      108.19       93.35      9.04 o 
   1   9  33        1.36        0.94      6.54 o 
   2   9  33        0.89       -7.51      7.51 o 
   3   9  33       98.42       73.33     10.63 o 
   4   9  33      129.35      122.16     13.20 o 
   5   9  33        1.53        1.61      4.91 o 
   6   9  33       79.89       65.88      6.82 o 
   7   9  33       80.02       44.82     11.73 o 
   0  10  33      559.56      487.82     41.45 o 
   1  10  33       79.10       87.25     13.42 o 
   2  10  33        6.68        9.89     11.09 o 
   3  10  33        0.21        2.31     11.47 o 
   4  10  33       13.99        2.45      9.62 o 
   5  10  33       10.68      -11.61     11.61 o 
   6  10  33        8.04       13.04      8.78 o 
   1  11  33      673.85      600.51     40.79 o 
   2  11  33       52.94       31.92     14.02 o 
   3  11  33       44.48       52.91     13.64 o 
   4  11  33       29.89       35.59     11.33 o 
   5  11  33        2.86       -5.79      5.79 o 
   0   0  34      228.40      237.75     43.99 o 
   1   0  34        8.35        4.33      8.46 o 
   2   0  34      600.73      600.59     34.77 o 
   3   0  34     3292.80     3396.20     80.55 o 
   4   0  34      230.95      229.72     18.99 o 
   5   0  34      134.01      113.42     13.99 o 
   6   0  34       58.35       27.37      8.17 o 
   7   0  34      554.62      636.02     30.22 o 
   8   0  34        4.02       -7.57      7.57 o 
   9   0  34        1.36        2.45      5.84 o 
  10   0  34        0.05       -6.58      6.58 o 
  11   0  34      381.44      375.11     30.91 o 
   1   1  34       84.22       86.93     10.45 o 
   2   1  34       42.19       31.63      7.28 o 
   3   1  34       12.43       16.59      6.35 o 
   4   1  34        0.03       -4.47      5.51 o 
   5   1  34      441.96      472.63     20.06 o 
   6   1  34       12.14       -0.43      5.03 o 
   7   1  34        0.02       -5.70      5.70 o 
   8   1  34       63.18       62.84      7.13 o 
   9   1  34       41.93       23.77      4.65 o 
  10   1  34        0.14       -4.48      4.48 o 
  11   1  34        5.54       -3.42      6.47 o 
   0   2  34        8.95       23.52     14.01 o 
   1   2  34        7.80        1.09      6.60 o 
   2   2  34      175.75      185.17     13.25 o 
   3   2  34      140.09      151.90     11.62 o 
   4   2  34      412.86      420.92     18.32 o 
   5   2  34      234.10      311.78     15.46 o 
   6   2  34        0.87        2.64      4.93 o 
   7   2  34        0.03       -0.69      5.99 o 
   8   2  34       34.43       14.60      7.78 o 
   9   2  34      385.34      379.67     18.18 o 
  10   2  34       26.14        7.43      5.25 o 
   1   3  34       47.88       48.58      8.38 o 
   2   3  34      197.14      163.11     11.78 o 
   3   3  34      519.12      548.04     20.81 o 
   4   3  34       20.59       27.12      6.19 o 
   5   3  34       25.02       14.30      7.81 o 
   6   3  34        7.98        2.44      6.97 o 
   7   3  34       30.44       27.62      7.43 o 
   8   3  34       27.17        8.55      6.34 o 
   9   3  34        2.02       -1.39      4.95 o 
  10   3  34        1.31       -1.10      6.34 o 
   0   4  34      821.04      811.45     38.25 o 
   1   4  34        3.60        9.54      5.83 o 
   2   4  34      485.19      493.07     22.54 o 
   3   4  34      757.11      859.32     38.72 o 
   4   4  34      200.66      205.35     16.00 o 
   5   4  34       13.11       -1.00      8.67 o 
   6   4  34       42.24       29.81      7.68 o 
   7   4  34      203.83      240.09     16.62 o 
   8   4  34       47.36       26.86      6.59 o 
   9   4  34       50.62       41.23      6.37 o 
  10   4  34       13.79       10.99      4.90 o 
   1   5  34      977.56     1000.50     35.01 o 
   2   5  34       18.88        9.76      7.74 o 
   3   5  34       20.73        8.69      7.25 o 
   4   5  34       20.72        6.71      5.75 o 
   5   5  34      189.87      204.66     15.06 o 
   6   5  34        1.22       -3.92      6.27 o 
   7   5  34        0.56       -5.16      6.14 o 
   8   5  34       23.28       29.39      6.06 o 
   9   5  34       38.14       22.53      5.80 o 
  10   5  34        0.97       -3.11      3.60 o 
   0   6  34      154.64      156.89     19.74 o 
   1   6  34      196.01      201.09     17.22 o 
   2   6  34      226.01      241.96     18.52 o 
   3   6  34       12.71       18.10      6.71 o 
   4   6  34        0.42        0.56      5.50 o 
   5   6  34      346.91      392.28     20.33 o 
   6   6  34       27.69       22.70     10.97 o 
   7   6  34      463.72      488.44     25.32 o 
   8   6  34       31.30       20.03      6.26 o 
   9   6  34       53.64       62.47      8.07 o 
   1   7  34       49.79       55.38      8.18 o 
   2   7  34        4.29       11.87      6.60 o 
   3   7  34      138.55      124.05     10.75 o 
   4   7  34       48.03       29.03      8.10 o 
   5   7  34       48.04       49.09      8.33 o 
   6   7  34        0.35       -3.56      8.90 o 
   7   7  34        7.08        9.91      6.51 o 
   8   7  34      113.40      102.13      8.77 o 
   0   8  34      106.32       47.49     19.29 o 
   1   8  34        4.93        1.24      5.04 o 
   2   8  34       40.25       68.29     11.20 o 
   3   8  34        1.08       -6.34      6.34 o 
   4   8  34       16.55       22.30      9.58 o 
   5   8  34      475.17      496.38     21.99 o 
   6   8  34        0.18        4.94      4.78 o 
   7   8  34       45.20       58.97      6.66 o 
   1   9  34      299.50      208.35     15.92 o 
   2   9  34       27.42       29.08      7.29 o 
   3   9  34       20.00        9.17      6.78 o 
   4   9  34        3.77        6.36      5.17 o 
   5   9  34        0.69       11.25      5.91 o 
   6   9  34        4.71       -1.38      4.39 o 
   0  10  34       94.39       72.27     16.96 o 
   1  10  34      169.00      136.92     14.00 o 
   2  10  34       75.24       47.35     15.12 o 
   3  10  34      131.95      123.35     21.18 o 
   4  10  34        1.82       -9.65     10.02 o 
   5  10  34        2.45        3.57      7.81 o 
   1  11  34       43.68       59.73     13.28 o 
   2  11  34        6.17       10.20      7.31 o 
   3  11  34        9.96       18.31      7.88 o 
   1   1  35      328.97      347.33     18.70 o 
   2   1  35        1.09        3.24      6.09 o 
   3   1  35       34.53       36.73      7.64 o 
   4   1  35      517.83      479.63     19.64 o 
   5   1  35       24.92       24.49      5.85 o 
   6   1  35      223.90      290.23     14.19 o 
   7   1  35        1.65       -4.54      4.54 o 
   8   1  35       92.07       78.45      7.45 o 
   9   1  35       31.25       13.83      9.15 o 
  10   1  35       58.61       74.83     12.77 o 
   0   2  35        5.16       -4.60      9.54 o 
   1   2  35       17.67       26.31      6.20 o 
   2   2  35       18.97        8.42      5.75 o 
   3   2  35      108.32      107.79      9.79 o 
   4   2  35       23.75       42.40      6.55 o 
   5   2  35        1.22       -5.29      5.29 o 
   6   2  35       44.59       47.10      6.85 o 
   7   2  35      304.05      374.48     21.00 o 
   8   2  35       57.11       61.56      8.73 o 
   9   2  35       29.88        7.55      6.21 o 
  10   2  35        1.73       -3.23      4.74 o 
   1   3  35      196.92      180.85     12.65 o 
   2   3  35       95.24       98.09     10.90 o 
   3   3  35        8.03        7.17      5.67 o 
   4   3  35      428.06      416.94     20.28 o 
   5   3  35        5.49       14.47      8.83 o 
   6   3  35      348.75      407.04     22.41 o 
   7   3  35       39.83       53.54      9.55 o 
   8   3  35      160.91      176.47     13.08 o 
   9   3  35        6.98        3.17      4.09 o 
  10   3  35       13.06        6.22      6.21 o 
   0   4  35       43.05       30.00      8.72 o 
   1   4  35       66.60       66.55      8.92 o 
   2   4  35      108.93      122.64     11.48 o 
   3   4  35      483.29      477.88     23.45 o 
   4   4  35       10.30        7.09      7.10 o 
   5   4  35      614.05      656.40     26.34 o 
   6   4  35        5.34       14.51      6.67 o 
   7   4  35       70.36       78.72      9.64 o 
   8   4  35       42.92       43.32      6.50 o 
   9   4  35      167.88      141.60      9.49 o 
   1   5  35       11.46       12.36      7.38 o 
   2   5  35       75.03       96.76     12.84 o 
   3   5  35        1.65       -7.29      7.29 o 
   4   5  35      285.91      269.48     15.26 o 
   5   5  35       10.69       19.12      7.99 o 
   6   5  35      101.22       89.53      8.84 o 
   7   5  35       12.44        6.45      5.24 o 
   8   5  35      173.74      134.31     10.39 o 
   9   5  35       12.57       11.59      4.66 o 
   0   6  35      661.99      603.02     36.13 o 
   1   6  35       46.31       44.43      8.60 o 
   2   6  35        3.96       12.66      7.57 o 
   3   6  35      466.90      509.48     24.92 o 
   4   6  35        0.42        5.54      5.83 o 
   5   6  35      217.03      249.76     18.13 o 
   6   6  35        6.10        1.91      6.38 o 
   7   6  35      403.98      400.37     19.19 o 
   8   6  35       19.49        7.24      6.10 o 
   1   7  35       57.97       61.68      7.88 o 
   2   7  35      249.80      219.34     15.56 o 
   3   7  35       49.44       34.56      8.03 o 
   4   7  35      189.25      179.17     17.47 o 
   5   7  35       13.42       23.75      7.06 o 
   6   7  35      296.76      284.07     19.01 o 
   7   7  35       50.68       38.32      6.47 o 
   8   7  35      107.30      109.46      9.45 o 
   0   8  35      814.38      722.96     31.39 o 
   1   8  35       47.84       53.52      7.34 o 
   2   8  35      255.12      244.92     16.35 o 
   3   8  35       47.84       33.59      7.00 o 
   4   8  35        0.68       -1.75      5.91 o 
   5   8  35      299.86      284.25     18.42 o 
   6   8  35        0.00        1.23      4.39 o 
   7   8  35       20.79       10.62      4.90 o 
   1   9  35      245.28      210.35     18.56 o 
   2   9  35       26.59       25.63     18.15 o 
   3   9  35        0.10       -2.46      8.83 o 
   4   9  35       76.43       73.79      8.97 o 
   5   9  35        0.29       -6.52      9.58 o 
   6   9  35       79.46       71.01     13.62 o 
   0  10  35      249.13      191.90     21.37 o 
   1  10  35       28.18       33.06     11.50 o 
   2  10  35        3.58       22.18     10.80 o 
   3  10  35      192.23      215.58     24.82 o 
   4  10  35        0.45        8.71      9.39 o 
   0   0  36        8.72       10.37     16.42 o 
   1   0  36     1119.09     1249.43     48.47 o 
   2   0  36        8.23        0.67      8.51 o 
   3   0  36       28.82       -6.06     12.46 o 
   4   0  36      872.21      927.55     39.69 o 
   5   0  36     3539.03     3614.33     78.40 o 
   6   0  36        3.55       15.35      7.26 o 
   7   0  36      114.36      153.30     16.43 o 
   8   0  36        2.07       -0.70      5.84 o 
   9   0  36      584.80      503.50     61.40 o 
  10   0  36       98.96      143.81     19.90 o 
   1   1  36        0.30       -2.46      6.56 o 
   2   1  36      133.13      136.00     11.63 o 
   3   1  36       13.83        8.24      5.65 o 
   4   1  36       19.35       38.47      7.08 o 
   5   1  36       33.62       37.24      6.88 o 
   6   1  36       58.32       51.11      7.21 o 
   7   1  36        7.42       11.21      5.00 o 
   8   1  36        9.93        5.71      4.41 o 
   9   1  36        8.93       11.07      6.70 o 
  10   1  36       34.04       41.39     12.84 o 
   0   2  36        3.41       -1.48      9.12 o 
   1   2  36      391.73      462.33     22.36 o 
   2   2  36       49.82       24.25      6.59 o 
   3   2  36      740.00      728.13     24.85 o 
   4   2  36       14.24       10.83      4.92 o 
   5   2  36        5.01        4.75      4.79 o 
   6   2  36        1.18        5.83      5.69 o 
   7   2  36     1077.77     1279.36     35.55 o 
   8   2  36       23.36       22.86      5.92 o 
   9   2  36       53.64       44.59      6.40 o 
   1   3  36        1.81        9.05      6.29 o 
   2   3  36        5.36        8.64      6.64 o 
   3   3  36        0.51       -2.45      6.39 o 
   4   3  36        0.10        8.52      6.30 o 
   5   3  36       66.53       71.68     10.10 o 
   6   3  36       12.48       11.47      6.47 o 
   7   3  36        0.01        7.15      7.58 o 
   8   3  36       70.14       72.07      7.87 o 
   9   3  36       36.85       48.68      6.76 o 
   0   4  36       71.56       53.47     11.46 o 
   1   4  36      336.23      318.08     17.66 o 
   2   4  36        1.80        6.02      6.97 o 
   3   4  36      154.64      130.88     12.68 o 
   4   4  36      358.42      373.57     19.86 o 
   5   4  36     1636.62     1731.06     40.33 o 
   6   4  36        2.96        3.62      6.59 o 
   7   4  36       14.14        3.68      4.74 o 
   8   4  36       17.58        4.90      4.60 o 
   9   4  36      185.89      199.11     16.49 o 
   1   5  36       28.04       26.75      8.22 o 
   2   5  36      173.99      202.84     16.95 o 
   3   5  36        4.81        2.73      7.14 o 
   4   5  36       47.62       42.59      7.61 o 
   5   5  36       55.84       54.95      7.86 o 
   6   5  36      129.69      101.15      8.79 o 
   7   5  36       72.67       94.51      8.72 o 
   8   5  36        0.78       10.03      7.70 o 
   0   6  36      185.44      147.85     18.20 o 
   1   6  36       23.08       28.39      7.47 o 
   2   6  36       14.67       22.58      6.86 o 
   3   6  36      168.41      162.63     13.92 o 
   4   6  36        1.93       -1.23      5.41 o 
   5   6  36        2.16       -3.50      6.07 o 
   6   6  36       73.03       40.12      7.55 o 
   7   6  36      159.25      146.75     10.81 o 
   8   6  36        0.01       -4.11      4.91 o 
   1   7  36        7.47       -2.51      4.58 o 
   2   7  36        6.07        6.75      5.36 o 
   3   7  36       15.59        4.91      7.19 o 
   4   7  36       15.90       -6.95      7.64 o 
   5   7  36       18.41        6.24      5.10 o 
   6   7  36       18.32       11.57      6.10 o 
   7   7  36        6.29       -1.69      4.02 o 
   0   8  36        2.97       -5.76      5.76 o 
   1   8  36        0.32       -1.77     10.75 o 
   2   8  36       99.58      103.86     10.36 o 
   3   8  36      312.83      306.14     19.55 o 
   4   8  36        5.96       -2.32      5.66 o 
   5   8  36       83.10       84.40      9.53 o 
   6   8  36       82.84       68.42     14.53 o 
   1   9  36        9.17       -6.80      9.27 o 
   2   9  36        2.90       -2.85      9.30 o 
   3   9  36       33.61       35.25     13.07 o 
   4   9  36        3.11        3.68      8.59 o 
   5   9  36       41.06       37.36     10.80 o 
   1  10  36       40.93       33.47      8.78 o 
   2  10  36        0.08       14.34      8.23 o 
   3  10  36        2.91        2.23      5.29 o 
   1   1  37       40.32       27.77      7.38 o 
   2   1  37       83.56      112.18     10.63 o 
   3   1  37      109.19      120.27     10.62 o 
   4   1  37       65.94       65.35      7.97 o 
   5   1  37       25.28       37.00      6.63 o 
   6   1  37      434.44      432.29     18.99 o 
   7   1  37       42.70       38.95      7.33 o 
   8   1  37      244.75      223.65     14.39 o 
   9   1  37       71.24       77.83     11.70 o 
   0   2  37       15.82        9.08      7.88 o 
   1   2  37      123.21      128.86     11.40 o 
   2   2  37      163.95      145.14     12.88 o 
   3   2  37       13.44        7.38      5.37 o 
   4   2  37       25.06       30.26      5.88 o 
   5   2  37        5.24       11.60      5.65 o 
   6   2  37      112.46      120.28     13.86 o 
   7   2  37       12.65       26.54      6.90 o 
   8   2  37       22.75       10.77      5.71 o 
   9   2  37        9.82       11.99      4.68 o 
   1   3  37        4.02        4.90      5.67 o 
   2   3  37       40.61       47.98      8.07 o 
   3   3  37       44.91       31.92      8.05 o 
   4   3  37       62.58       61.50      8.59 o 
   5   3  37        0.11       15.74      7.53 o 
   6   3  37      294.36      306.57     17.80 o 
   7   3  37        2.22       -4.82      5.78 o 
   8   3  37       66.11       60.58      7.49 o 
   0   4  37       28.06       39.22      9.47 o 
   1   4  37      498.89      526.89     21.61 o 
   2   4  37      251.62      261.51     15.37 o 
   3   4  37      292.27      275.04     16.84 o 
   4   4  37      245.32      247.59     15.61 o 
   5   4  37      432.72      473.14     21.85 o 
   6   4  37       42.80       49.10      7.07 o 
   7   4  37      305.48      310.06     13.47 o 
   8   4  37       42.90       46.56      7.45 o 
   1   5  37       70.73       94.05     10.83 o 
   2   5  37        0.71       -7.12      7.12 o 
   3   5  37      171.20      186.50     15.26 o 
   4   5  37      119.96      118.58     15.42 o 
   5   5  37       56.08       52.18     11.52 o 
   6   5  37        9.93        1.50      5.01 o 
   7   5  37        6.74       -2.85      5.55 o 
   8   5  37       77.72       48.87      8.54 o 
   0   6  37       59.92       55.11     15.47 o 
   1   6  37      534.87      542.10     24.20 o 
   2   6  37       43.91       54.99      8.74 o 
   3   6  37       67.40       59.34      8.78 o 
   4   6  37      190.76      209.93     15.37 o 
   5   6  37       79.98       70.73     17.29 o 
   6   6  37       27.45       37.50      7.83 o 
   7   6  37       20.04       23.14      5.76 o 
   1   7  37        9.77       12.07      5.14 o 
   2   7  37        0.17       -5.26      5.26 o 
   3   7  37      115.68      115.58     13.19 o 
   4   7  37       85.71       69.23      9.47 o 
   5   7  37        2.03       14.48      6.70 o 
   6   7  37       31.59       24.76      5.84 o 
   0   8  37      134.03      113.90     13.42 o 
   1   8  37      482.61      450.16     21.63 o 
   2   8  37      455.22      384.07     19.49 o 
   3   8  37       56.41       41.45      9.45 o 
   4   8  37      146.62      120.40     11.08 o 
   5   8  37      331.38      316.94     19.47 o 
   1   9  37      189.63      207.23     21.96 o 
   2   9  37        4.66       -1.05      6.80 o 
   3   9  37       65.41       66.87     14.16 o 
   4   9  37      111.21      118.32     16.70 o 
   0   0  38        1.10        9.43     11.47 o 
   1   0  38      294.24      307.39     23.40 o 
   2   0  38      414.61      519.18     29.27 o 
   3   0  38      675.60      692.46     35.72 o 
   4   0  38       61.12       77.80     11.89 o 
   5   0  38       18.54       21.73      7.66 o 
   6   0  38      357.87      371.09     23.46 o 
   7   0  38      694.04      593.42     36.92 o 
   8   0  38      289.85      329.00     35.13 o 
   9   0  38        4.46        6.76      7.23 o 
   1   1  38       34.56       49.94      7.78 o 
   2   1  38        2.58        2.29      6.30 o 
   3   1  38       68.30       93.78      8.95 o 
   4   1  38        5.51        7.28      5.57 o 
   5   1  38       40.63       63.10      7.22 o 
   6   1  38        3.03        7.26      6.47 o 
   7   1  38       20.46       23.19      5.06 o 
   8   1  38        1.15       -0.66      4.40 o 
   0   2  38      563.97      567.51     30.72 o 
   1   2  38      436.15      452.46     19.26 o 
   2   2  38       48.66       57.46      7.71 o 
   3   2  38        0.04       -0.13      5.48 o 
   4   2  38      783.30      887.00     26.28 o 
   5   2  38      136.58      117.61      9.42 o 
   6   2  38      509.32      584.04     26.20 o 
   7   2  38        5.76       -1.96      7.02 o 
   8   2  38      214.01      199.22     12.28 o 
   1   3  38       15.15       16.79      6.28 o 
   2   3  38        4.03        9.10      6.45 o 
   3   3  38        0.91       -0.65      5.85 o 
   4   3  38        2.81        2.90      5.92 o 
   5   3  38        1.30       -1.44      6.07 o 
   6   3  38       56.82       63.97      8.16 o 
   7   3  38       39.32       26.47      6.50 o 
   8   3  38       76.79       85.63      7.84 o 
   0   4  38        1.23       -9.74      9.74 o 
   1   4  38      261.05      292.78     16.07 o 
   2   4  38      475.04      522.96     20.11 o 
   3   4  38      192.70      189.98     13.48 o 
   4   4  38        0.80       -5.44      5.44 o 
   5   4  38        6.19       12.13      6.29 o 
   6   4  38      375.65      382.50     16.75 o 
   7   4  38      168.53      147.90     10.81 o 
   8   4  38      170.68      171.33     14.51 o 
   1   5  38      125.71      145.92     11.91 o 
   2   5  38        5.25        4.56      6.03 o 
   3   5  38       12.63       11.73      6.19 o 
   4   5  38        4.25        4.82      6.34 o 
   5   5  38       39.31       50.84      7.83 o 
   6   5  38       36.08       33.27      7.18 o 
   7   5  38        2.07        1.62      6.25 o 
   0   6  38       56.29       40.39      8.95 o 
   1   6  38       28.79       24.82      7.88 o 
   2   6  38      434.83      395.97     19.12 o 
   3   6  38        0.12       -4.53      4.53 o 
   4   6  38       97.57       85.44      9.12 o 
   5   6  38      138.42      140.04     12.88 o 
   6   6  38        0.04       -2.23      5.93 o 
   1   7  38      102.13       88.04      8.40 o 
   2   7  38        3.80       11.72      5.87 o 
   3   7  38        7.24       -1.95      5.09 o 
   4   7  38        7.30       -5.43      6.58 o 
   5   7  38        0.05        6.83      4.16 o 
   6   7  38        0.38       -3.73      6.77 o 
   0   8  38        1.53        7.39      7.10 o 
   1   8  38       32.36       35.92      7.61 o 
   2   8  38       61.35       52.08     14.22 o 
   3   8  38       42.93       22.39      6.20 o 
   4   8  38       86.39       91.38     15.19 o 
   1   1  39      398.03      431.38     18.78 o 
   2   1  39       18.71       15.73      5.64 o 
   3   1  39      139.68      131.35     11.00 o 
   4   1  39        0.77       -0.86      4.35 o 
   5   1  39       53.58       85.91      8.09 o 
   6   1  39        0.00        4.79      4.89 o 
   7   1  39       10.27        8.71      6.31 o 
   8   1  39        0.04       -6.44      6.44 o 
   0   2  39       35.03       21.03      7.76 o 
   1   2  39       20.99       27.33      6.46 o 
   2   2  39      535.68      563.55     20.32 o 
   3   2  39        0.13       -3.98      6.04 o 
   4   2  39       87.37       88.49      8.41 o 
   5   2  39        0.18        6.49      6.64 o 
   6   2  39      179.56      195.32     14.41 o 
   7   2  39        8.30        3.76      4.33 o 
   8   2  39       83.96       69.72     14.47 o 
   1   3  39      530.19      561.89     18.41 o 
   2   3  39        2.49        4.42      5.15 o 
   3   3  39      308.55      330.83     15.76 o 
   4   3  39        0.89       -2.64      5.42 o 
   5   3  39       22.24       51.25      8.20 o 
   6   3  39        8.09        1.07      4.23 o 
   7   3  39       25.15       30.31      5.46 o 
   0   4  39      579.18      596.77     32.44 o 
   1   4  39       28.58       35.37      7.17 o 
   2   4  39       14.39       23.83      6.96 o 
   3   4  39        5.46        0.22      4.91 o 
   4   4  39      203.26      211.90     15.53 o 
   5   4  39      286.06      311.19     15.65 o 
   6   4  39      100.08       89.52      9.00 o 
   7   4  39       23.24        9.29      5.58 o 
   1   5  39      487.57      538.96     22.50 o 
   2   5  39       65.19       78.83      8.63 o 
   3   5  39       25.65        9.75      5.70 o 
   4   5  39        0.04        0.18      5.15 o 
   5   5  39       40.97       43.19      6.79 o 
   6   5  39       24.26        8.99      6.38 o 
   0   6  39      210.40      197.14     15.38 o 
   1   6  39        0.15        3.71      6.29 o 
   2   6  39      726.70      713.69     26.48 o 
   3   6  39        9.54        7.44      4.50 o 
   4   6  39      275.76      265.71     17.14 o 
   5   6  39       24.58       13.23      5.72 o 
   6   6  39       75.71       73.96      7.89 o 
   1   7  39      141.70       89.69      9.42 o 
   2   7  39       39.27       28.22      5.98 o 
   3   7  39       92.89       61.35     10.26 o 
   4   7  39       21.17        7.79      5.65 o 
   5   7  39       20.40       26.07      8.17 o 
   0   0  40     2719.66     2731.43     88.21 o 
   1   0  40      222.63      223.44     18.53 o 
   2   0  40       37.63       55.10     10.47 o 
   3   0  40      165.49      186.55     20.28 o 
   4   0  40     1115.31     1068.16     34.24 o 
   5   0  40     1186.24     1293.15     60.86 o 
   6   0  40       92.59       72.79     11.29 o 
   7   0  40        0.88      -12.41     12.41 o 
   1   1  40        4.93        3.84      5.58 o 
   2   1  40      115.54      119.94     10.03 o 
   3   1  40       74.99       70.55      7.50 o 
   4   1  40        0.21       -1.00      4.27 o 
   5   1  40        2.09       12.68      5.51 o 
   6   1  40       16.50       13.83      5.27 o 
   7   1  40       38.61       66.14      8.48 o 
   0   2  40        8.17        0.56      7.72 o 
   1   2  40        1.82       -1.67      5.04 o 
   2   2  40     2774.31     2999.85     40.67 o 
   3   2  40       88.95      102.06      8.25 o 
   4   2  40       94.67       76.75      7.28 o 
   5   2  40        7.07        4.17      7.80 o 
   6   2  40       63.48       69.12      7.24 o 
   7   2  40       83.77       60.77      8.21 o 
   1   3  40       98.43       90.81      8.80 o 
   2   3  40       82.79       89.40      8.04 o 
   3   3  40       11.46       13.37      4.87 o 
   4   3  40       66.81       51.56      6.53 o 
   5   3  40        0.25        2.33      4.37 o 
   6   3  40        1.75       -2.92      4.96 o 
   0   4  40     1167.08     1108.82     40.77 o 
   1   4  40        2.55        4.45      4.62 o 
   2   4  40       38.52       49.96      8.18 o 
   3   4  40       31.64       29.23      6.96 o 
   4   4  40      554.61      545.19     23.12 o 
   5   4  40      239.66      240.67     14.23 o 
   6   4  40      135.12      136.30     11.93 o 
   1   5  40        8.31       16.33      5.90 o 
   2   5  40       25.84       24.92      7.07 o 
   3   5  40       34.15       12.30      4.15 o 
   4   5  40       19.13       20.67      5.61 o 
   5   5  40        0.59       -3.72      4.09 o 
   6   5  40       32.61       37.94      7.59 o 
   0   6  40       46.55       68.00     12.78 o 
   1   6  40       22.14       16.62      4.67 o 
   2   6  40      372.85      367.56     16.60 o 
   3   6  40       52.43       58.53      9.77 o 
   4   6  40        0.23        5.55      6.07 o 
   5   6  40        2.23       16.61      8.07 o 
   1   7  40       11.21        3.96      4.80 o 
   2   7  40       39.57       31.43      6.63 o 
   3   7  40        0.04       -9.42      9.42 o 
   1   1  41      710.72      748.77     21.56 o 
   2   1  41        0.24       -2.23      4.80 o 
   3   1  41       20.23        9.14      4.69 o 
   4   1  41      289.32      304.07     12.28 o 
   5   1  41       20.65       14.73      5.05 o 
   6   1  41        0.62       -0.31      3.68 o 
   0   2  41       22.23       17.52      6.76 o 
   1   2  41        2.92       13.98      4.93 o 
   2   2  41      134.20      141.44      9.18 o 
   3   2  41        0.21       -3.02      3.90 o 
   4   2  41       11.00        6.21      4.82 o 
   5   2  41       15.70       13.88      4.74 o 
   6   2  41      150.02      150.52     16.36 o 
   1   3  41      421.03      440.13     17.17 o 
   2   3  41        2.74        3.06      4.64 o 
   3   3  41        2.41       -0.06      4.45 o 
   4   3  41      204.64      219.31     11.27 o 
   5   3  41       18.84       23.72      5.27 o 
   6   3  41      121.63      107.40      9.45 o 
   0   4  41      178.75      162.16     14.80 o 
   1   4  41      441.04      458.83     19.36 o 
   2   4  41       22.08       21.65      5.63 o 
   3   4  41      368.32      360.01     16.36 o 
   4   4  41       87.55       79.22      7.57 o 
   5   4  41      190.20      188.52     11.26 o 
   1   5  41       19.23       12.16      5.50 o 
   2   5  41        1.42        4.42      4.80 o 
   3   5  41        7.96        5.27      4.16 o 
   4   5  41      106.58      112.62     14.02 o 
   0   6  41       24.95       41.42     11.01 o 
   1   6  41      103.92      110.88     10.35 o 
   2   6  41      253.59      254.86     18.35 o 
   3   6  41       56.90       29.13     10.37 o 
   0   0  42       75.42       43.63     22.43 o 
   1   0  42     1779.51     1950.06     45.59 o 
   2   0  42       95.16       92.88     10.56 o 
   3   0  42     1840.57     1923.06     41.87 o 
   4   0  42       15.81        6.92      4.85 o 
   5   0  42       51.05       42.61      8.95 o 
   1   1  42      458.47      507.03     16.46 o 
   2   1  42       12.37        7.32      6.02 o 
   3   1  42       15.91        5.92      3.51 o 
   4   1  42        4.43        9.18      4.37 o 
   5   1  42       22.60       16.40      4.47 o 
   0   2  42        3.69        8.94      5.70 o 
   1   2  42      399.16      427.34     14.41 o 
   2   2  42        0.94        1.51      4.77 o 
   3   2  42       28.62       10.59      4.20 o 
   4   2  42       20.80       10.73      5.19 o 
   5   2  42      140.48      110.33      8.90 o 
   1   3  42        2.46        7.19      4.21 o 
   2   3  42       14.48       12.50      4.49 o 
   3   3  42       16.08       16.60      4.74 o 
   4   3  42        3.71       -5.53      5.53 o 
   5   3  42       15.39        2.44      4.18 o 
   0   4  42       53.67       40.88     16.50 o 
   1   4  42      308.23      339.18     14.89 o 
   2   4  42       55.56       56.58      6.58 o 
   3   4  42      674.01      680.97     22.15 o 
   4   4  42       47.74       45.02      8.41 o 
   1   5  42      667.98      636.29     21.47 o 
   2   5  42        0.42        1.26      5.42 o 
   3   5  42       23.13       37.91     11.26 o 
   1   1  43      110.79      124.71      7.72 o 
   2   1  43       24.16       19.92      4.76 o 
   3   1  43        6.29       10.36      4.17 o 
   4   1  43      154.65      145.03     11.98 o 
   0   2  43        1.01        0.57      5.68 o 
   1   2  43        2.37       -3.03      3.32 o 
   2   2  43       68.73       77.98     10.49 o 
   3   2  43       13.09       15.35      4.82 o 
   4   2  43       10.57       19.42      4.22 o 
   1   3  43       30.47       50.71      6.45 o 
   2   3  43       10.46        6.01      3.67 o 
   3   3  43        0.29       -4.40      4.40 o 
   0   4  43       41.28       33.34      8.20 o 
   1   4  43      474.70      431.19     19.13 o 
   2   4  43       19.88       25.91      8.28 o 
   0   0  44      516.68      545.47     27.16 o 
   1   0  44      132.86      119.93      9.10 o 
   2   0  44        8.65        6.50      7.45 o 
   3   0  44        7.76        3.27      6.92 o 
   1   1  44       21.57       17.33      4.12 o 
   2   1  44       23.75       33.93      5.90 o 
   3   1  44        2.51       -0.91      5.89 o 
   0   2  44       27.33       13.92      6.65 o 
   1   2  44        4.43        5.76      3.79 o 
   2   2  44      792.97      841.12     22.80 o 
   1   3  44       61.79       45.37      5.71 o 
                                                 
